# Supplementary material for: HK1 from hepatic stellate cell–derived extracellular vesicles promotes progression of hepatocellular carcinoma
Source: Nat Metab. 2022 Oct 3;4(10):1306–21. doi: 10.1038/s42255-022-00642-5 (PMC9584821; doi:10.1038/s42255-022-00642-5)
Supplement: Supplementary file 2 — Information about primer sequences and oligonucleotide sequences. [file 42255_2022_642_MOESM2_ESM.xlsx]

## Sheet: primer for qPCR
The following primer sequences were used for quantitative real-time PCR (5’-3’):
Human β-actin	forward	CAGCCTTCCTTCCTGGGCATG;
	reverse	ATTGTGCTGGGTGCCAGGGCAG;
Human ARRDC1	forward	CTTCCGAGCTATCCGGGTGA;
	reverse	GTCCCTCAAAAGATGTGGGTG;
Human TSG101	forward	CTCTCATCTCTGCGGTCAGT;
	reverse	TCAACCTCGGCTACTTCTTG;
Human ABHD17B	forward	CTGCTCGATATGAGAGTGCTG;
	reverse	GTCAATGTTTGGGAATGCATC;
Human ZDHHC7	forward	CTGACCGGGTCTGGTTCATC;
	reverse	CATGACGAAAGTCACCACGAA;
Human ZDHHC14	forward	ACAAGTTCTTCTGTAACGGGAGG;
	reverse	GAGTCCGCTAGTGACCAGGA;
Human Nur77	forward	CTCTGGAGGTCATCCGCAAG;
	reverse	CTGGCTTAGACCTGTACGCC.
Mouse β-actin	forward	GATGGCCACTGCCGCATCCTC;
	reverse	GGTCTTTACGGATGTCAACGTCAC.
Mouse Nur77	forward	CCGGTGACGTGCAACAATTT;
	reverse	TCCCCTCACCGGGTTTAGAT.
Mouse HK1	forward	ATGGCCTCTCCCGGGATTAT;
	reverse	GGGGTGTCGTAGACCTCAGA.

## Sheet: primer for ChIP-qPCR
The following primer sequences were used for ChIP-qPCR assay (5’-3’):
Proximal NBRE	forward	GCCAAGCAAGTTTTGGTTGAA;
	reverse	CTTAGAGCCCCAAGGTCATGT;
Middle NBRE	forward	ACTTTGATTCCCTGGTCCAAGT;
	reverse	GCACTCATTCTCAAAAGGACACA;
Distal NBRE	forward	AATAATGAAGTGGCCTGGTGGT;
	reverse	TGTTTTCCTGGGTCTCAGGTT.

## Sheet: oligonucleotide for shRNA
The following oligonucleotide sequences were used for the shRNA-targeted mRNA (5’-3’):
pLL3.7 human Scramble shRNA	GCGCGCTTTGTAGGATTCG;
pLL3.7 human ARRDC1 shRNA	GGGTCTCCAACAAGGCTAA;
pLL3.7 human Nur77 shRNA	GGGCATGGTGAAGGAAGTT;
pLKO.1 human Ctrl shRNA	CAACAAGATGAAGAGCACCAA;
pLKO.1 human HK1 shRNA	CACGATGTAGTCACCTTACTA;
pLKO.1 human ABHD17B shRNA	GCTGCTGTTATTCTTCATT;
pLKO.1 human ZDHHC7 shRNA	GCACCCAAATCCACTCCAT;
pLKO.1 human ZDHHC14 shRNA	GCATTCAGAGCACCAAATT;
pLKO.1 human TSG101 shRNA	GAAGATATATCTTCCTTAT;
pLKO.1 mouse ABHD17B shRNA	GCTTTATGGACAATACCTT;
pLKO.1 mouse HK1 shRNA	GCGGCTCTCTGATGAAATT.
