# Supplementary material for: HK1 from hepatic stellate cell–derived extracellular vesicles promotes progression of hepatocellular carcinoma
Source: Nat Metab. 2022 Oct 3;4(10):1306–21. doi: 10.1038/s42255-022-00642-5 (PMC9584821; doi:10.1038/s42255-022-00642-5)
Supplement: Supplementary file 3 — Information about patients with cirrhosis. [file 42255_2022_642_MOESM3_ESM.xlsx]

## Sheet: Sheet1
Patients	Sex (selt-report)	Age	Diagnosis
1	Male	62	Hepatitis B cirrhosis
2	Female	69	Cirrhosis
3	Male	58	Hepatitis B cirrhosis
4	Male	67	Alcoholic cirrhosis
5	Male	42	Cirrhosis
6	Male	47	Hepatitis B cirrhosis
7	Female	65	Cirrhosis
8	Male	56	Cirrhosis
9	Male	39	Cirrhosis
10	Male	63	Cirrhosis
11	Male	50	Cirrhosis
12	Female	75	Cirrhosis
13	Male	47	Cirrhosis
14	Male	51	Hepatitis B cirrhosis
15	Male	36	Cirrhosis
16	Male	57	Hepatitis C cirrhosis
17	Female	57	Cirrhosis
18	Male	71	Alcoholic cirrhosis
