# Supplementary material for: HK1 from hepatic stellate cell–derived extracellular vesicles promotes progression of hepatocellular carcinoma
Source: Nat Metab. 2022 Oct 3;4(10):1306–21. doi: 10.1038/s42255-022-00642-5 (PMC9584821; doi:10.1038/s42255-022-00642-5)
Supplement: Supplementary file 4 — Quantification of western blots in figures. [file 42255_2022_642_MOESM4_ESM.xlsx]

## Sheet: Figure 1
Figure 1c
		lEVs		sEVs
		-	TGF-β	-	TGF-β
	HK1(EVs)	3489.35	14115.4	54.121	60.34
	Annexin A1(EVs)	43203.4	52706.6	1171.46	980.628
	Annexin A2(EVs)	33813.2	28627.7	387.192	164.95
	BSG(EVs)	63663.8	59837.3	1243.34	1022.51
	LAMP1(EVs)	688.042	725.335	29990.7	38815.7
	CD63(EVs)	10956.3	19772.3	65831.4	70025.7
	Flotillin-2(EVs)	8646.34	11115.3	13799.9	13265.9
	HK1	65754.2	47738.6
	Tubulin	51912.2	48798.3
		-	TGF-β	TGF-β+SB505124
	HK1(lEVs)	4794.23	12369.1	3350.5
	Annexin A1(lEVs)	35623.7	32565.8	37922.2
	Annexin A2(lEVs)	15156.9	16531.7	16024.9
	BSG(lEVs)	30804.1	33892.5	35442.5
	Flotillin-2(lEVs)	11354.2	12747.2	12634.2
	HK1	15605.1	14939.6	12204.4
	Tubulin	12874.6	12220.3	13807
Figure 1d
		-	TGF-β
	HK1(lEVs)	26998.3	50357.5
	Flotillin-2(lEVs)	34925.1	35170.6
	α-SMA	15558.8	32384.3
	HK1	39240.1	35603.7
	Tubulin	28346	28368.9
Figure 1e
		Primary HSC		Primary Hepatocyte
		-	TGF-β	-	TGF-β
	HK1(lEVs)	2740.55	25961	53.316	36.351
	Flotillin-2(lEVs)	33062.9	40649.6	36212.2	26223.1
	HK1	37878.5	43709.5	31.536	55.657
	Tubulin	38139.5	42251.9	50080.2	40379.6
Figure 1f
		Ctrl	CCl4
	HK1(lEVs)	24625.7	43756.2
	Flotillin-2(lEVs)	46239.5	43072.9
	α-SMA	26985.6	35565.5
	HK1	48531.9	49255.8
	Tubulin	41563.2	41159.9
		Primary HSC	HCC associated fibroblast
	HK1(lEVs)	8366.25	40070.2
	Flotillin-2(lEVs)	26380.5	25682.9
	α-SMA	19835.7	35586.6
	HK1	46420.1	41906.9
	Tubulin	30070	29650
Figure 1g
		Healthy donors						Cirrhosis patients
		1	2	3	4	5	6	1	2	3	4	5	6
	HK1	4049.77	5146.31	391.941	365.234	3469.94	3382.65	10205.2	2322.04	15715.8	3170.63	8491.72	8486.53
	Flotillin-2	6986.48	7434.18	6276.94	6333.06	13674.9	13639.5	3983.41	1489.58	9116.13	5909.48	6099.01	4053.7
		7	8	9	10	11	12	7	8	9	10	11	12
	HK1	415.627	642.042	2979.01	876.385	6035.13	7999.35	10052.9	11160.5	17080.2	10082.6	9337.77	6044.11
	Flotillin-2	8702.94	10563.7	7057.31	2507.65	12972	10881.1	8435.06	8378.18	13568	11205.6	14144	10202.8
		13	14	15	16	17	18	13	14	15	16	17	18
	HK1	3268.82	278.263	756.213	4553.96	573.092	1731.58	11627.2	12955.1	5720.7	19106.4	10805.9	8581.94
	Flotillin-2	6595.48	12789.3	11481.8	9050.31	9469.35	12910.5	11817.2	14529.9	8107.89	8446.89	8426.31	9835.35
Figure 1i
		WCL		Mito
		-	TGF-β	-	TGF-β
	HK1	26324.5	31129.6	24313.3	12531.7
	Hsp60	34395.9	30995.6	36313.2	38232.1
	Tubulin	26467.8	30580.8	854.092	692.263
		WCL		PM
		-	TGF-β	-	TGF-β
	HK1	42754	40474.4	5253.05	8892.1
	Na+/K+-ATPase	1487.41	2673.72	27976.4	26115.1
	Tubulin	20152	19225	87.14	64.52
Figure 1j
		Scramble		ARRDC1 KD
		-	TGF-β	-	TGF-β
	HK1(lEVs)	23572.9	38095.9	22121.9	29477.5
	Flotillin-2(lEVs)	38309	31061.7	34375	30563.3
	HK1	21959.7	20494.5	24830.2	23350.4
	Tubulin	34003.4	25789.6	38679	21942.9
		Scramble		TSG101 KD
		-	TGF-β	-	TGF-β
	HK1(lEVs)	24380.3	47951.3	11408	11755.8
	Flotillin-2(lEVs)	24349.6	26385.1	24720.6	23815.6
	HK1	34890.1	34561.3	33782.4	30818.4
	Tubulin	31898.3	29795.7	30718.6	25288
Figure 1k
		-	Flag-TSG101	Flag-TSG101M95A
		TGF-β
	HK1(lEVs)	13146.9	41185.8	18307.7
	Flotillin-2(lEVs)	52726.5	47013.8	43642.4
	Flag	306.899	58560.7	56236.2
	HK1	42190.6	43390.8	32541.7
	Tubulin	46714.9	45580.7	43749.3

## Sheet: Figure 2
Figure 2a
		-		TGF-β		-		TGF-β
		-	2-BP	-	2-BP	-	2-BP	-	2-BP
		-				NH2OH
	HK1(Palmitoylation)	258.518	197.205	152.276	214.719	6551.28	4451.45	14613.2	4465.45
	HK1(WCL)	13269.8	11743.3	12638.4	11615.5	11913.4	12050.6	10767.7	11069
	Tubulin	24954.2	22070.7	24735.7	22322.5	23616.7	20709.7	19885.3	21909.7
		-	PalmB	-	PalmB
		-		NH2OH
	HK1(Palmitoylation)	504.368	841.196	21649.1	37578.5
	HK1(WCL)	38000	46388.3	39793.9	45182.3
	Tubulin	38243	38850.6	38386	36366
Figure 2b
		WCL				PM
		-		TGF-β		-		TGF-β
		-	2-BP	-	2-BP	-	2-BP	-	2-BP
	HK1	16062.4	16002.1	16336.9	15807.5	5004.48	491.678	6653.77	328.849
	Na+/K+-ATPase	474.263	411.849	324.263	338.314	23537.5	21158.7	21896.7	19626
	Tubulin	9777.43	9338.11	10086.1	9725.48	57.362	51.498	42.174	38.8311
		WCL		PM
		-	PalmB	-	PalmB
	HK1	40160	39658.1	8919.37	16383.7
	Na+/K+-ATPase	7128.62	7911.15	35014.6	34626.2
	Tubulin	13518.2	13955.1	395.192	181.021
Figure 2d
		-		TGF-β
		-	2-BP	-	2-BP
	HK1(lEVs)	21449	9747.83	49934.9	17256.5
	Flotillin-2(lEVs)	32233.7	34435.6	36764.4	31687.6
	HK1	31550	34746.2	34701.3	34288.1
	Tubulin	22413	23483.1	21257.7	19589.6
		-	PalmB
	HK1(lEVs)	18492.5	36508.2
	Flotillin-2(lEVs)	42613.8	40569.3
	HK1	49090.6	55433.1
	Tubulin	52031.3	53635.4
Figure 2e
		HA-HK1		HA-HK1 6CS		HA-HK1		HA-HK1 6CS
		-	TGF-β	-	TGF-β	-	TGF-β	-	TGF-β
		-				NH2OH
	HA(Palmitoylation)	430.941	369.364	303.284	447.527	11331.4	20777.2	2158.2	3108.67
	HA(WCL)	13918.7	16582.1	14210.7	16012.2	14728.5	15046	14672.4	15532.6
Figure 2f
		WCL				PM
		Flag-HK1		Flag-HK1 6CS		Flag-HK1		Flag-HK1 6CS
		-	TGF-β	-	TGF-β	-	TGF-β	-	TGF-β
	Flag	20996.4	23125.8	22308.4	24126.3	6005.33	12442.5	37.536	59.536
	Na+/K+-ATPase	2663.67	2313.08	2560.5	1797.62	17073.9	18041.2	17549.8	15153.6
	Tubulin	12470.9	14146.4	13261.3	11578.1	61.716	56.042	53.213	64.396
		WCL				Mito
		Flag-HK1		Flag-HK1 6CS		Flag-HK1		Flag-HK1 6CS
		-	TGF-β	-	TGF-β	-	TGF-β	-	TGF-β
	Flag	21212.4	21070.8	21813.2	22797.7	13368.2	8482.28	12890.4	12263
	Hsp60	13176.2	15902.8	13348	14373.2	9834.67	10949.6	10309.1	8706.67
	Tubulin	10069.9	8520.15	8736.45	9349.4	786.284	693.941	1567.43	1201.94
Figure 2h
		HA-HK1		HA-HK1 6CS
		-	TGF-β	-	TGF-β
	HA(lEVs)	17586.9	26776.3	2137.23	3901.26
	Flotillin-2(lEVs)	39310.1	40135.1	40034.7	35754.9
	HA	18693.8	11300.5	16250.5	11086
	Tubulin	33075.2	29153.6	31305.7	22623.7
Figure 2j
		-	TGF-β
	ABHD17B	36436.2	21305.5
	Tubulin	33130.7	31559.4
Figure 2i
		Scramble		ANHD17B KD		Scramble		ANHD17B KD
		-	TGF-β	-	TGF-β	-	TGF-β	-	TGF-β
		-				NH2OH
	HK1(Palmitoylation)	115.208	117.735	196.501	182.314	7653.5	17106.9	18213.6	14973.2
	HK1(WCL)	16347.3	15931.2	16021.5	17049.9	15089.5	16659.9	16966	16182.9
	ABHD17B	24229.8	17374.8	18196.2	14873.4	22359.9	16837.4	16942.3	12928.5
	Tubulin	12013.1	12914.6	13776.1	13826.7	13346.2	12447.2	13578.8	12450.3
		Scramble		ANHD17B KD
		-	TGF-β	-	TGF-β
	HK1(lEVs)	12737.1	28339.3	28745.6	31908.3
	Flotillin-2(lEVs)	31457.8	32760.5	29662.4	28181.4
	ABHD17B	16454.7	12402.7	7757.43	8752.65
	HK1	27301.2	26698.5	27136.8	27505.6
	Tubulin	40673.1	37750.1	39776.2	35282.2

## Sheet: Figure 5
Figure 5a
		-	TGF-β	-	TGF-β
		Ctrl		Nur77
	α-SMA	20526.3	44304.3	21664.6	24092.5
	Nur77(Short exposure)	1016.73	754.435	40614	23006
	Tubulin	39500.2	36782.5	39895.9	43736.9
Figure 5b
		Scramble		Nur77 KD		Scramble		Nur77 KD
		-	TGF-β	-	TGF-β	-	TGF-β	-	TGF-β
		-				NH2OH
	HK1(Palmitoylation)	235.95	205.728	285.335	205.778	1778.13	16355.3	17542.7	16653.2
	HK1(WCL)	19421.8	20514.9	20792.9	21798.5	19060.5	21076.3	18608.6	18845.2
	Nur77	17974.4	10676.7	6592.89	6733.35	21286.5	12731.5	5393.01	3994.18
	Tubulin	17177.1	18751.5	16756.7	17255	17237.5	16670	14181.6	17122.6
		Scramble		Nur77 KD
		-	TGF-β	-	TGF-β
	HK1(lEVs)	12382.3	17393.5	18836.4	16564.6
	Flotillin-2(lEVs)	18525.9	18712.3	19920.8	19522.6
	Nur77	43153.6	24374.2	19491.2	12189
	HK1	17708.2	21296.6	19347.9	18191.9
	Tubulin	21067.4	19002.1	17526.4	17527
Figure 5c
		Ctrl	Nur77
	ABHD17B	12555.4	28606.9
	Nur77	24456.8	48229.8
	Tubulin	20773.8	26880.6
		Scramble		Nur77 KD
		-	TGF-β	-	TGF-β
	ABHD17B	10809.4	7756.28	4956.62	5337.74
	Nur77	40026.3	24521.5	20349.9	16555.6
	Tubulin	16796	14535.5	16429	12006.5
Figure 5f
		Scramble		ABHD17B KD		Scramble		ABHD17B KD
		Ctrl	Nur77	Ctrl	Nur77	Ctrl	Nur77	Ctrl	Ctrl
		-				NH2OH
	HK1(Palmitoylation)	68.394	62.135	59.264	83.778	5907.08	2482.06	17701.7	14360.6
	HK1(WCL)	11591.8	13061.3	12739.3	13747.4	15058.5	13612	16302	11888.5
	ABHD17B	16792.2	22922.6	14441.9	13049.4	16444.3	20625.6	12588.3	13369.6
	Nur77	10822.1	23953.2	8711.79	23195.7	9267.5	23887.1	10075.1	23081.7
	Tubulin	13642.7	13612.4	12218.9	12511	12039.9	11989.8	12869.5	9428.53
		Scramble		ABHD17B KD
		Ctrl	Nur77	Ctrl	Nur77
	HK1(lEVs)	25562.4	13270.1	37742.9	38739.9
	Flotillin-2(lEVs)	33556.8	35003.6	34370.8	36249
	ABHD17B	26364.3	42052.5	11613.2	13395
	Nur77	72050.8	142912	70192	140343
	HK1	32081	30625.3	32468	31120.9
	Tubulin	30393.7	30994.6	30121.7	27017.3
Figure 5g
		-	TGF-β
		-	-	LY294002	Go6983	SB202190	PD98059	JNK inhibitor II
	Nur77	21648.2	14790.7	27275.5	16341	15054.7	16630.3	11809.2
	Tubulin	5238.13	4531.89	5231.6	5435.31	5180.48	5335.31	5006.72
Figure 5h
		Nur77
		-	TGF-β 3h	TGF-β 6h
	p-Ser/Thr	36412.1	46130.6	50857.8
	Nur77	50584.1	54523.2	50359.6
		-	TGF-β	TGF-β
		-	-	LY294002
	p-Ser/Thr	16425.4	49685.4	25889
	Nur77	49825.3	51113.6	49883.2
Figure 5i
		Nur77		Nur77S341/351/533A		Nur77		Nur77S341/351/533A
		-	TGF-β	-	TGF-β	-	TGF-β	-	TGF-β
		-				NH2OH
	HK1(Palmitoylation)	108.778	216.657	127.071	166.428	4020.77	7795.08	3894.13	4377.06
	HK1(WCL)	11440.2	11108.5	10147.5	11247.1	11662.2	11419.2	11121.9	11479.8
	Nur77	23414	14878.9	22146.6	23606.4	21755	13087.3	20654	21488.5
	Tubulin	8085.08	7733.94	7144.82	7749.65	6877.99	6955.53	5803.82	5284.28
		Nur77		Nur77S341/351/533A
		-	TGF-β	-	TGF-β
	HK1(lEVs)	3969.13	12950.2	4193.38	2783.77
	Flotillin-2(lEVs)	13131.1	13249.1	12895.7	12940
	Nur77	46423.3	24346.4	41038.2	40458.5
	HK1	9702.57	9610.15	9818.28	9686.69
	Tubulin	9633.45	10295.3	10166	9849.57

## Sheet: Figure 6
Figure 6a
		Scramble			Nur77 KD
		-	TGF-β	TGF-β	-	TGF-β	TGF-β
		-	-	PDNPA	-	-	PDNPA
	HK1(lEVs)	12012.5	19565.6	12038.2	24351.2	23693.2	21012.1
	Flotillin-2(lEVs)	8509.1	8329.33	8966.74	8958.15	8860.5	8410.5
	Nur77	31426.4	21871	30085.2	17931.1	15910.2	17467.8
	HK1	8733.74	10148.6	9652.2	9370.2	10333.6	9105.72
	Tubulin	11407.1	11290	10013.3	9664.33	10031.6	9374.96
Figure 6b
		Scramble			Nur77 KD
		-	TGF-β	TGF-β	-	TGF-β	TGF-β
		-	-	PDNPA	-	-	PDNPA
	ABHD17B	16306.4	9050.86	14127.1	8282.98	7877.69	7648.79
	Nur77	25862.3	17507.6	27592.8	16702.7	13213.1	12782.1
	Tubulin	7016.6	7511.43	8604.84	8042.31	8341.01	7534.35
Figure 6c
		Scramble			ABHD17B KD			Scramble			ABHD17B KD
		-	TGF-β	TGF-β	-	TGF-β	TGF-β	-	TGF-β	TGF-β	-	TGF-β	TGF-β
		-	-	PDNPA	-	-	PDNPA	-	-	PDNPA	-	-	PDNPA
		-						NH2OH
	HK1(Palmitoylation)	268.799	316.678	347.92	279.335	274.294	306.163	3618.3	9951.72	4897.06	12075.5	11999.8	11088
	HK1(WCL)	9262.6	10262.2	10225.2	10816.6	10119.9	10266.6	10144.7	9339.77	10297.5	9976.48	9377.18	8167.48
	ABHD17B	17999.5	12184.1	17193.8	9996.94	9751.77	9965.23	15885	9375.94	14405.9	8369.65	6832.65	5970.18
	Tubulin	10122.1	12720.2	10756.9	12126.8	11678.8	10674.2	11823.9	9919.7	12353.5	12183.2	12391.2	12289.1
		Scramble			ABHD17B KD
		-	TGF-β	TGF-β	-	TGF-β	TGF-β
		-	-	PDNPA	-	-	PDNPA
	HK1(lEVs)	5829.23	12954.3	6900.35	15409.1	15679.9	13819.8
	Flotillin-2(lEVs)	12267.2	11823.6	11097.7	11174	10366.9	9881.35
	ABHD17B	20694.6	15488.6	19619.4	16795.7	12639.1	14475.9
	HK1	14624.9	16204.6	14230.8	13486.6	14305.3	13819.8
	Tubulin	14111.8	13949	13469.2	13061.7	12979.1	11771.9
Figure 6d
		WCL					IP:Flag
		Nur77			Nur773mut		Nur77			Nur773mut
		-	Flag-Akt				-	Flag-Akt
		-	-	PDNPA	-	PDNPA	-	-	PDNPA	-	PDNPA
	Nur77	15561.1	15481.4	16893.4	16848.5	16365.4	133.899	12763.7	3279.43	12235.1	12554.8
	Flag	7.828	964.213	1143.92	2375.75	2050.63	203.021	4541.43	5037.77	5538.94	4755.35
Figure 6e
		Nur77			Nur773mut			Nur77			Nur773mut
		-	TGF-β	TGF-β	-	TGF-β	TGF-β	-	TGF-β	TGF-β	-	TGF-β	TGF-β
		-	-	PDNPA	-	-	PDNPA	-	-	PDNPA	-	-	PDNPA
		-						NH2OH
	HK1(Palmitoylation)	57.657	28.243	59.485	47.184	34.258	49.384	1808.77	4535.35	2949.3	2804.94	4980.18	4633.35
	HK1(WCL)	6407.77	7543.31	6816.77	6826.01	6542.89	5980.18	6637.89	6567.23	6704.89	5610.77	5815.89	5003.35
	Nur77	14913.7	7408.06	16020	15779.9	9219.18	7112.6	14878.7	9937.18	14970.7	16983.5	8387.77	8991.77
	Tubulin	4993.11	5349.41	4630.58	4300.7	4187.11	3550.36	3927.23	3791.87	4089.28	3661.16	3850.16	3391.85
		Nur77			Nur773mut
		-	TGF-β	TGF-β	-	TGF-β	TGF-β
		-	-	PDNPA	-	-	PDNPA
	HK1(lEVs)	7505.23	11233.9	4897.28	2212.67	10112.1	9187.1
	Flotillin-2(lEVs)	15401.3	18089	15084.3	14704.7	14716.6	14173.3
	Nur77	28861.3	13700.1	25658.1	28442.4	12876.6	12480.3
	HK1	23501.2	23570.2	24195.2	23010.8	25540.8	22195.1
	Tubulin	23441.7	27903	27796.8	21105	18263.6	17097
Figure 6f
		WCL			IP:Flag
		Nur77		Nur774mut	Nur77		Nur774mut
		-	Flag-Akt		-	Flag-Akt
	Nur77	27995.1	25923.6	31279.5	2576.36	26557.8	3145.58
	Flag	29.536	5031.84	4271.89	1006.56	13533.6	11524.1
		Input	GST Pulldown
		His-Akt
		-	GST	GST-LBD	GST-LBD4mut
	His	31975.3	1430.3	18896.4	8966.64
	Coomassie Blue	1051.89	33166.2	31095.3	32846.4
Figure 6g
		Nur77		Nur774mut		Nur77		Nur774mut
		-	TGF-β	-	TGF-β	-	TGF-β	-	TGF-β
		-				NH2OH
	HK1(Palmitoylation)	393.435	364.314	467.728	521.192	4679.84	8608.33	3978.6	3549.53
	HK1(WCL)	8202.35	8658.31	9695.13	9979.84	9294.6	8679.6	8277.72	7405.53
	Nur77	12688.4	6056.43	15193.9	11970.5	11108.4	4401.43	13878.3	10535.5
	Tubulin	8202.31	8075.94	7274.31	7918.35	7788.94	6607.7	6454.53	7144.48
		Nur77		Nur774mut
		-	TGF-β	-	TGF-β
	HK1(lEVs)	12125.8	21614.9	8684.44	9935.92
	Flotillin-2(lEVs)	15697.6	16742.4	15758.5	17818.5
	ABHD17B	31968.2	18675.7	25183.3	26342.6
	Nur77	39312.9	14379.7	34212.8	32099.2
	HK1	24456.4	29419.8	27862.8	29452.7
	Tubulin	19911.9	18329.2	18208.2	20274.6
