# Supplementary material for: HK1 from hepatic stellate cell–derived extracellular vesicles promotes progression of hepatocellular carcinoma
Source: Nat Metab. 2022 Oct 3;4(10):1306–21. doi: 10.1038/s42255-022-00642-5 (PMC9584821; doi:10.1038/s42255-022-00642-5)
Supplement: Supplementary file 5 — Quantification of western blots in Extended Data figures. [file 42255_2022_642_MOESM5_ESM.xlsx]

## Sheet: Extended Data Fig. 1
Extended Data Fig. 1b
		-	TGF-β	TGF-β
		-	-	SB505124
	α-SMA	23179.8	45268.1	21920.7
	HK1	59003	55583.2	46696.5
	Tubulin	37279.2	34916.2	36446.3
Extended Data Fig. 1d
		lEVs	sEVs
	Annexin A1	34108.2	938.314
	Annexin A2	22364.5	1258.97
	BSG	29472.1	1600.75
	LAMP1	2534.7	23696.4
	CD63	14874.3	35086.1
	Flotillin-2	14701.1	15726.1
Extended Data Fig. 1f
		-	TGF-β
	HK1(lEVs)	7854.78	29876.4
	HK2(lEVs)	184.456	151.042
	Flotillin-2(lEVs)	31361.8	27941.1
	HK1	59857.3	52825.1
	HK2	22839.2	16590.9
	Tubulin	44804.9	41143.8
Extended Data Fig. 1e
		lEVs							lEVsTGF-β
		1	2	3	4	5	6	7	1	2	3	4	5	6	7
	HK1	106.192	159.678	201.364	1705.06	4450.84	1903.23	222.728	146.899	134.435	306.728	7167.06	9643.89	4875.48	244.142
	Annexin A1	527.87	542.305	3819.99	14297.5	16513.6	10552.3	543.092	518.385	580.385	2134.14	11110.1	14331.4	6844.28	373.435
	Annexin A2	6.121	10.529	226.021	4205.35	7465.65	3376.7	172.314	202.192	171.352	156.047	3814.36	8511.18	3453.65	28.536
	BSG	819.899	1130.73	1065.09	12472.6	19815.7	12991.6	1851.75	891.435	757.899	983.263	10957.4	20608.1	14689.6	1101.21
	Flotillin-2	238.364	271.021	445.607	2657.06	4860.18	2728.36	513.335	230.899	168.511	220.326	2729.18	5118.35	2321.6	362.87
Extended Data Fig. 1h
		Ctrl						CCl4
		1	2	3	4	5	6	1	2	3	4	5	6
	HK1	5952.35	5849.48	6750.01	5107.06	6947.18	6668.31	11678.9	11164.6	9186.77	9558.01	9424.89	9733.48
	α-SMA	4243.23	4279.89	4276.18	4360.94	4505.35	4391.06	12262.6	11396.1	11773.2	13508.4	14992.1	12788.4
	Tubulin	14216	12125.9	10993.8	9542.94	9858.35	9837.94	11047.6	12127.1	10388.4	11796.9	9932.41	12051.6
Extended Data Fig. 1i
		Ctrl						CCl4
		1	2	3	4	5	6	1	2	3	4	5	6
	HK1	4432.55	4815.48	9385.72	4110.48	3718.77	5568.84	7971.31	7100.01	6494.31	6204.6	5734.01	2962.36
	Flotillin-2	11327.6	11093.7	12045.1	9694.43	9076.6	9720.13	7873.6	6097.01	6961.72	8430.72	6811.01	2126.23
Extended Data Fig. 1j
		HA-HK1		HA-HK1D657A
		-	TGF-β	-	TGF-β
	HA(lEVs)	11690.9	32083.7	21972.7	37446.4
	Flotillin-2(lEVs)	37444.9	33457.5	33080.5	30841.9
	HA	34324.9	35060.6	42352.1	42141.9
	Tubulin	32164.3	30520.2	33699.2	34691.5
Extended Data Fig. 1n
		Scramble	TSG101 KD
	HK1(lEVs)	17105.7	7934.64
	Flotillin-2(lEVs)	12877.3	15515.2
	Annexin A1(lEVs)	22804.7	26142.1
	Annexin A2(lEVs)	21877.8	22390.1
	BSG(lEVs)	27524.7	25547
	HK1	13396.1	16108.8
	Flotillin-2	16741.7	18196.8
	Annexin A1	36315.3	35918.2
	Annexin A2	34662	28800.5
	BSG	47409.4	45249.7
	Tubulin	24767.8	21414.2

## Sheet: Extended Data Fig. 2
Extended Data Fig. 2a
		-	TGF-β	-	TGF-β
		-		NH2OH
	HK1(Palmitoylation)	51.657	45.243	2649.87	27808.3
	HK1(WCL)	49666.1	32972.2	47392.2	47673.2
	Tubulin	22435.5	20336.1	20792.8	18823.4
Extended Data Fig. 2c
		WT	20CS	C133-19CS	C158-19CS	C217-19CS	C224-19CS	C237-19CS	WT	20CS	C133-19CS	C158-19CS	C217-19CS	C224-19CS	C237-19CS
		-							NH2OH
	HA(Palmitoylation)	460.87	897.719	1053.06	603.648	642.012	733.062	776.456	16749.7	441.749	406.891	8102.43	8964.31	8689.6	418.627
	HA(WCL)	10375.9	9061.01	9459.77	13572.8	15216.6	9085.18	12297.2	9385.48	8521.6	9296.65	12691.5	16298.4	8480.53	10558.6
	Tubulin	12055.3	11388.7	10609.3	11324.4	11986.6	10210.6	10359.6	10405.1	11207.5	11979.8	13287	11643.9	12682.1	12474.1
		WT	20CS	C256-19CS	C368-19CS	C375-19CS	C581-19CS	C606-19CS	WT	20CS	C256-19CS	C368-19CS	C375-19CS	C581-19CS	C606-19CS
		-							NH2OH
	HA(Palmitoylation)	662.255	724.477	725.355	344.284	513.527	833.991	802.042	15415.6	1108.65	761.991	857.113	945.355	1094.72	1020.06
	HA(WCL)	18526.8	17287	12339.9	11011.4	18058.5	16124.5	15274.9	12411.2	17294.3	13226.3	11536.1	17046.8	18747.3	16388.9
	Tubulin	9660.45	12156.3	11548.9	9307.18	8258.06	7549.6	8314.89	8425.77	9142.01	11656.5	9823.6	9756.89	9886.06	8186.18
		WT	20CS	C628-19CS	C665-19CS	C672-19CS	C685-19CS	C704-19CS	WT	20CS	C628-19CS	C665-19CS	C672-19CS	C685-19CS	C704-19CS
		-							NH2OH
	HA(Palmitoylation)	678.234	548.941	395.991	548.163	619.991	595.406	622.163	16952.3	550.82	1745.31	7098.72	9483.13	8722.01	401.87
	HA(WCL)	14982.4	12448.6	9795.48	8688.89	12067.6	12774	9635.94	11705.5	11889.8	10015.5	8623.06	11933.1	13545.7	9425.23
	Tubulin	10138	9732.01	7829.65	8969.94	7005.48	6766.48	6261.01	7060.18	7559.94	7847.77	8155.06	7345.18	6646.77	6776.53
		WT	20CS	C717-19CS	C813-19CS	C823-19CS	C834-19CS	C886-19CS	WT	20CS	C717-19CS	C813-19CS	C823-19CS	C834-19CS	C886-19CS
		-							NH2OH
	HA(Palmitoylation)	589.355	727.698	723.062	618.335	603.355	365.456	487.335	17173.2	228.749	161.971	349.577	2746.26	277.678	139.849
	HA(WCL)	6670.43	6257.18	6658.35	6058.31	6174.18	7038.6	5851.31	6347.48	7275.31	9358.18	9217.35	10195.9	13350.5	11910.6
	Tubulin	9409.72	8660.18	8034.48	6608.6	7345.77	8024.6	7231.6	7921.6	9772.77	9528.06	9444.48	9372.89	8786.06	11160.8
Extended Data Fig. 2d
		HA-HK1	HA-HK1 3CS	HA-HK1 4CS	HA-HK1 5CS	HA-HK1 6CS	HA-HK1	HA-HK1 3CS	HA-HK1 4CS	HA-HK1 5CS	HA-HK1 6CS
		-					NH2OH
	HA(Palmitoylation)	624.426	772.255	546.891	1051.01	810.355	7129.2	7208.96	6180.96	3626.38	1356.89
	HA(WCL)	16275.2	16780.1	15874.7	15772.3	13002	17399.1	16079.2	19069	15534.9	13669.1
	Tubulin	10606.3	10077.8	7722.31	11431.8	11461	11341.5	12242.6	9875.48	12509.4	13352.3
Extended Data Fig. 2e
		Flag-HK1	Flag-HK1 6CS	Flag-HK1 D657A
	Flag	34643.7	30226.7	27325.2
Extended Data Fig. 2f
		HA-mHK1		HA-mHK1 6CS
		-	TGF-β	-	TGF-β
	HA(lEVs)	18299.8	30743.1	14144	11289.1
	Flotillin-2(lEVs)	30158.4	31583.1	29813.3	28724.2
	HA	34081.5	34006.9	31987	33324.1
	Tubulin	36379	35670.7	36382	29349.6
		HA-mHK1		HA-mHK1 6CS		HA-mHK1		HA-mHK1 6CS
		-	TGF-β	-	TGF-β	-	TGF-β	-	TGF-β
		-				NH2OH
	HA(Palmitoylation)	156.778	124.364	80.071	84.95	6776.45	14666.9	82.95	77.536
	HA(WCL)	20151.7	22770	20695.3	20995.6	20210.1	18290.6	19767.3	18132.4
	Tubulin	18052.8	15895.4	13315.3	16011.5	14824.7	12775.5	14497.8	12219.6
Extended Data Fig. 2g
		HA-HK1
		-	Flag-ZDHHC1	Flag-ZDHHC2	Flag-ZDHHC3	Flag-ZDHHC4	Flag-ZDHHC5	-	Flag-ZDHHC1	Flag-ZDHHC2	Flag-ZDHHC3	Flag-ZDHHC4	Flag-ZDHHC5
		-						NH2OH
	HA(Palmitoylation)	277.263	233.536	232.536	358.828	263.828	225.828	5586.94	6376.77	8367.13	6775.48	5845.6	4247.23
	HA(WCL)	13332	13535.9	14090.5	13454.5	12489.4	9685.77	13815.9	12169.1	13729	12336.2	11702.8	10582.5
	Flag	62.485	8868.43	6636.77	16558.1	6269.77	2061.53	45.95	9105.67	7082.94	16710.4	6388.06	3195.99
	Tubulin	13372.7	13995.4	13990.1	12007.9	13975.5	13551.4	13919.4	13932.8	13417.7	10973.6	11889.6	12059
		HA-HK1
		-	Flag-ZDHHC6	Flag-ZDHHC7	Flag-ZDHHC8	Flag-ZDHHC9	Flag-ZDHHC11	-	Flag-ZDHHC6	Flag-ZDHHC7	Flag-ZDHHC8	Flag-ZDHHC9	Flag-ZDHHC11
		-						NH2OH
	HA(Palmitoylation)	167.314	84.071	49.95	99.778	93.778	107.899	7353.13	8316.31	13078.2	5748.31	5927.31	4629.53
	HA(WCL)	9989.77	10772.2	10874.6	10204.3	9464.48	9871.06	11045.6	10584.5	10772.9	11238.5	9240.48	11286.1
	Flag	992.042	4914.6	15019.4	13791.7	7083.18	12789.8	897.406	4665.77	16559.1	12230.9	6705.48	11918.3
	Tubulin	14977.4	15176.6	13715.5	14541.3	14879.2	14628.9	14007.3	13493.3	13797	12328.6	13432	12054.1
		HA-HK1
		-	Flag-ZDHHC12	Flag-ZDHHC13	Flag-ZDHHC14	Flag-ZDHHC15	Flag-ZDHHC16	-	Flag-ZDHHC12	Flag-ZDHHC13	Flag-ZDHHC14	Flag-ZDHHC15	Flag-ZDHHC16
		-						NH2OH
	HA(Palmitoylation)	363.485	344.657	324.364	312.95	219.364	217.314	10511.3	11235.8	11947.9	17430.3	13372.9	12323.3
	HA(WCL)	10563.5	9826.65	10551.6	10112.9	9693.06	9745.43	9258.48	9707.77	10244.9	10624.3	9789.48	10924.4
	Flag	423.435	18157.6	10378.9	16040.7	9746.48	11618.6	797.335	14303.5	10387.2	14942.9	11310.1	10773.7
	Tubulin	13350.5	11250.3	9616.89	12045.8	11634.3	12131.6	13123	11232	11993.3	11493.4	11485.3	9500.11
		HA-HK1
		-	Flag-ZDHHC17	Flag-ZDHHC18	Flag-ZDHHC19	Flag-ZDHHC20	Flag-ZDHHC21	-	Flag-ZDHHC17	Flag-ZDHHC18	Flag-ZDHHC19	Flag-ZDHHC20	Flag-ZDHHC21
		-						NH2OH
	HA(Palmitoylation)	222.435	125.778	134.192	113.364	121.778	42.536	9805.03	7584.6	8819.6	9132.01	8400.18	7746.5
	HA(WCL)	12971.3	12961.6	13129.6	10994.6	11796.6	12084.4	14124.6	14255.7	12939.5	13257.7	12419.4	13990.1
	Flag	186.485	5811.01	17396.3	9016.6	4602.77	5636.89	299.556	5479.53	16766	8835.35	4864.11	5282.31
	Tubulin	17753.4	14798.5	14025.5	12528.2	14225.6	14478.5	14158.5	12972.9	11922.8	12335.7	11969.9	13413.4
		HA-HK1
		-	Flag-ZDHHC22	Flag-ZDHHC23	Flag-ZDHHC24	-	Flag-ZDHHC22	Flag-ZDHHC23	Flag-ZDHHC24
		-				NH2OH
	HA(Palmitoylation)	30.536	34.536	29.243	34.536	16769.9	13122.2	12602.4	12926.6
	HA(WCL)	20871.2	18726.3	16297.6	16574.7	18943.4	17890.2	18070.8	16334.3
	Flag	935.577	7487.43	22802.8	19581.5	801.284	8138.96	21074.3	18081
	Tubulin	13866.6	14362.3	13042.8	14630.6	14298.8	13569.2	14819	13360.4
Extended Data Fig. 2h
		-	Flag-ZDHHC7	Flag-ZDHHC14	-	Flag-ZDHHC7	Flag-ZDHHC14
		-			NH2OH
	HK1(Palmitoylation)	4551.74	2632.57	2351.5	13754.6	21000.5	26641.2
	HK1(WCL)	23833.4	23009.5	24615.4	24682.6	21439.8	22736.1
	Flag	240.142	26367.3	28397	251.021	22846.2	29917.7
	Tubulin	25221.4	23709.8	24106.1	25192	22167.3	22240.6
Extended Data Fig. 2j
		Scramble		ZDHHC7 KD
		-	TGF-β	-	TGF-β
	HK1(lEVs)	30089.4	43236.8	23965.9	30964
	Flotillin-2(lEVs)	21756.8	23403	24801	22726.7
	HK1	39420.5	38194.8	35638.3	33487.9
	Tubulin	33234.6	35884.8	38480.8	35003.4
		Scramble		ZDHHC14 KD
		-	TGF-β	-	TGF-β
	HK1(lEVs)	30402.8	35699	20506.2	34582.6
	Flotillin-2(lEVs)	25256.5	28524.2	27003.9	23325.2
	HK1	45842	44208.3	44528.5	42954.5
	Tubulin	38764.5	38204	34526.9	33163.3
Extended Data Fig. 2l
		HA-HK1
		-	Flag-APT1	Flag-APT2	Flag-APTL1	-	Flag-APT1	Flag-APT2	Flag-APTL1
		-				NH2OH
	HA(Palmitoylation)	1298.15	1493.86	1178.45	1035.33	13788.8	12418.6	13948.4	15713.4
	HA(WCL)	20137.2	19247.3	18560.2	21555	23553.2	21071	21323.9	22262.6
	Flag	385.042	18514.5	26437	8355.67	134.314	20443.4	29371.4	7298.55
	Tubulin	19779.9	18379.9	19966.7	16219.9	16776	18206.4	18508.4	21776.3
		HA-HK1
		-	Flag-APT1	Flag-ABHD17A	Flag-ABHD17B	Flag-ABHD17C	-	Flag-APT1	Flag-ABHD17A	Flag-ABHD17B	Flag-ABHD17C
		-					NH2OH
	HA(Palmitoylation)	335.435	288.021	411.728	309.021	259.899	13131.5	12132.8	9958.18	5659.72	12464.1
	HA(WCL)	16601.8	14185.5	13147.1	12213.9	15024.7	14812.6	12228.5	11333.4	11553.8	13124.2
	Flag	306.849	6056.53	24532.9	4594.75	7250.41	693.335	7917.77	22775.4	3761.51	6681.82
	Tubulin	19096.4	17342.9	16195	16062.8	17425.4	15366.5	15420.3	15582.2	15519.9	16793.4
Extended Data Fig. 2m
		Scramble	ABHD17B KD
	ABHD17B	34225.3	14257.1
	Tubulin	30028.9	28405
Extended Data Fig. 2n
		HA-HK1		HA-HK1 6CS		HA-HK1		HA-HK1 6CS
		Scramble	ABHD17B KD	Scramble	ABHD17B KD	Scramble	ABHD17B KD	Scramble	ABHD17B KD
		-				NH2OH
	HA(Palmitoylation)	32.828	32.243	23.536	34.536	7724.57	12750.1	348.971	333.092
	HA(WCL)	10516.4	10200.8	9892.55	11304.4	9758.2	10111.7	9839.15	9963.55
	ABHD17B	11127.1	3861.77	11761.2	4453.6	12377.1	5471.72	12225.6	4549.18
	Tubulin	10728.9	11442.9	10545.5	13264.2	11556.4	12592.1	11786.9	10308.6
		HA-HK1		HA-HK1 6CS
		Scramble	ABHD17B KD	Scramble	ABHD17B KD
	HA(lEVs)	11911.9	24173.7	591.556	691.092
	Flotillin-2(lEVs)	23402.2	23078	23849.4	23369.5
	ABHD17B	25830.3	9060.76	23865.3	8193.4
	HA	28100.2	25688.6	26228.8	23217.5
	Tubulin	28146.3	26220.9	26498.3	26391.2
Extended Data Fig. 2o
		HA-mHK1		HA-mHK1 6CS		HA-mHK1		HA-mHK1 6CS
		Scramble	ABHD17B KD	Scramble	ABHD17B KD	Scramble	ABHD17B KD	Scramble	ABHD17B KD
		-				NH2OH
	HA(Palmitoylation)	41.243	56.95	88.95	87.243	6830.84	14574.5	208.778	284.021
	HA(WCL)	14891.8	18329.4	18979.2	19322.7	19609.2	18412.2	18854.2	18232.1
	ABHD17B	14706.3	1863.77	12484.4	2182.36	13700.3	5097.79	18297.2	6820.43
	Tubulin	10920.8	12791.8	11990.6	11994.3	8642.6	11132	9843.72	9679.67
		HA-mHK1		HA-mHK1 6CS
		Scramble	ABHD17B KD	Scramble	ABHD17B KD
	HA(lEVs)	6167.67	23500.3	2749.75	1747.04
	Flotillin-2(lEVs)	20890.9	17882.6	17556.7	17043.9
	ABHD17B	28588.3	3229.08	21260	3480.22
	HA	23644.4	27320.1	24878.3	24174.9
	Tubulin	18925.7	19560	17124.8	14343.6

## Sheet: Extended Data Fig. 3
Extended Data Fig. 3c
		Primary HSC	Liver macrophage
	HK1(lEVs)	31603.7	2572.99
	Flotillin-2(lEVs)	34706.3	39629.8
	HK1	36338.7	16255.7
	Tubulin	23527.4	24880.3
Extended Data Fig. 3e
		LX-2	Huh7	HepG2
	HK1	54709.7	263.314	250.778
	Tubulin	39433.3	39442	34184.3
Extended Data Fig. 3f
		Huh7
		-	lEVs	lEVsTGF-β
	HK1	6411.35	23500.4	50832.1
	Tubulin	44635.4	49368.3	41054.9
		HepG2
		-	lEVs	lEVsTGF-β
	HK1	2359.3	9990.12	38738.5
	Tubulin	46765.2	50544.3	40254.3
		HLF
		-	lEVs	lEVsTGF-β
	HK1	12490	23335.3	52168.6
	Tubulin	49912.3	52787.8	48773
		Hepa1-6
		-	lEVs	lEVsTGF-β
	HK1	10576.8	23008	46053.3
	Tubulin	33672.4	30817.4	38668.1
Extended Data Fig. 3g
		Huh7
		-	lEVs	-	lEVs
		-		CHX
	HK1	5517.05	34140	9771.23	33798.5
	Tubulin	28896.7	25972.5	26055.4	25430.9
		HepG2
		-	lEVs	-	lEVs
		-		CHX
	HK1	7555.15	21161.2	8820.15	35259.7
	Tubulin	38199.1	37205.1	38803.5	41070.6

## Sheet: Extended Data Fig. 4
Extended Data Fig. 4a
		Hk1f/f	Hk1f/f;Gfap-Cre
	HK1	38212.5	5437.75
	Tubulin	22986.7	22269.1
Extended Data Fig. 4c
		Scramble		HK1 KD
		-	TGF-β	-	TGF-β
	α-SMA	5966.1	23335.7	6832.12	23703.7
	HK1	32033.7	31513.5	7991.35	7970.1
	Tubulin	26519.2	26965.8	23208	22718.8
Extended Data Fig. 4d
		Hk1f/f						Hk1f/f;Gfap-Cre
		Ctrl			CCl4			Ctrl			CCl4
	α-SMA	3896.7	2219.23	2145.58	17756.6	17521.8	16889.5	3137.41	3208.36	4443.23	15627.9	17063.7	14863
	Tubulin	10937.4	12443.3	12372.6	12873.9	12203.6	12906.8	12618.7	13831.6	11895.7	14305.9	16353.7	11398.5
Extended Data Fig. 4f
		Scramble	HK1 KD
	HK1	8762.75	231.899
	Tubulin	39982.9	45715
Extended Data Fig. 4i
		Hk1f/f	Hk1f/f;Lrat-Cre
	HK1	49219.2	4322.23
	Tubulin	33448.6	29861.8
Extended Data Fig. 4j
		HSC/Fibroblast		HCC cell		Macrophage
		Ctrl	Gfap-Cre	Ctrl	Gfap-Cre	Ctrl	Gfap-Cre
	HK1	27487.9	3097.96	133.778	89.364	11709.5	10785.7
	Tubulin	25114.1	23399.9	25451.7	24708.3	23698	24411.1

## Sheet: Extended Data Fig. 5
Extended Data Fig. 5a
		Primary HSC
		Ctrl	CCl4
	Nur77	32042.2	23256.6
	Tubulin	23585	21667.8
Extended Data Fig. 5d
		WCL	Cyto	Nucl
	Nur77	45259.8	37817.4	57422.2
	PARP	15449.6	9285.29	29072
	Tubulin	28465.5	31816.8	1942.53
Extended Data Fig. 5f
		WCL			IP:Flag
		HA-HK1
		-	Flag-ABHD17B		-	Flag-ABHD17B
		-	-	TGF-β	-	-	TGF-β
	HA	16244.9	15874.6	15066.9	315.569	5567.4	6729.52
	Flag	944.728	10810	8238.42	691.506	30277.5	28554.6
Extended Data Fig. 5g
		WCL			IP:Flag
		Nur77
		-	Flag-Akt		-	Flag-Akt
		-	-	TGF-β	-	-	TGF-β
	Nur77	19471.7	19535.8	19914.2	2445.74	18683	17477.9
	Flag	72.95	1778.87	1850.04	51.828	21955.7	18907.6
Extended Data Fig. 5h
		TGF-β 0h	TGF-β 1h	TGF-β 3h	TGF-β 6h
	p-Akt S473	11045.2	21024.2	28038.5	36556.1
	p-Akt T308	18601.7	24154.9	30865.7	36939.5
	pan-Akt	36314.9	39588.9	35311.4	36339
	Tubulin	33526.6	36280	37387.3	36904.3
Extended Data Fig. 5i
		Nur77		Nur77S341A		Nur77S351A		Nur77S533A
		-	TGF-β	-	TGF-β	-	TGF-β	-	TGF-β
	Nur77	20198.7	1373.31	16310.2	3638.96	15852.2	4689.74	15377.4	5970.5
	Tubulin	6474.31	5607.94	4692.06	4046.36	3673.53	4503.53	3871.82	3460.77
Extended Data Fig. 5j
		Nur77
		-	Insulin	SC79	TGF-β
	Nur77	29410.6	33157.2	28946.8	15760.3
	p-Akt S473	3192.72	17065.8	9512.1	10322
	p-Akt T308	4836.08	17500.1	9380.3	10316.7
	pan-Akt	25138.9	26546.6	29800.6	23504.3
	Tubulin	8493.74	9452.03	8560.96	7902.26
Extended Data Fig. 5l
		Primary HSC
		Nur77f/f	Nur77f/f;Gfap-Cre
	Nur77	28592.4	3291.89
	Tubulin	19126.8	16509
Extended Data Fig. 5m
		HSC/Fibroblast		HCC cell		Macrophage
		Ctrl	Gfap-Cre	Ctrl	Gfap-Cre	Ctrl	Gfap-Cre
	Nur77	24995.2	13819.3	21476.9	19409.8	27388.3	24367.6
	Tubulin	7080.13	6416.79	6145.31	6556.48	5860.84	6249.18

## Sheet: Extended Data Fig. 6
Extended Data Fig. 6b
		-	TGF-β			-	TGF-β
		-	-	CsnB	PDNPA	-	-	CsnB	PDNPA
		-				NH2OH
	HK1(Palmitoylation)	631.071	878.899	921.021	584.364	3973.08	9699.4	8450.33	3504.26
	HK1(WCL)	8098.6	7611.06	8248.89	8028.6	7592.6	7422.31	6692.06	6793.89
	Nur77	19672.6	10373.9	14915.2	20832.6	19382.9	10306.6	14915	20534
	Tubulin	6330.6	7102.18	6346.35	6223.18	5684.06	5689.89	5447.65	5526.65
																											19	20	21	22	23	24	25	26	27	28	29	30	31	32
		-	TGF-β
		-	-	CsnB	PDNPA
	HK1(lEVs)	8503.05	40790.3	26654.2	12804.1
	Flotillin-2(lEVs)	19744.6	22548.6	24855.4	25168.8
	HK1	31470.6	30487.1	30486.3	29981.2
	Tubulin	38286.4	37275.6	36986.8	33873.4
Extended Data Fig. 6c
		Primary HSC
		-	TGF-β
		-	-	PDNPA
	HK1(lEVs)	8979.01	26312.2	6782.34
	Flotillin-2(lEVs)	16273.2	13260.4	12614.1
	Nur77	54889.7	30987.9	47584
	HK1	23148.1	22793.3	17951.6
	Tubulin	22543.7	21939.6	17214.8
Extended Data Fig. 6d
		Primary HSC
		Ctrl	CCl4	CCl4+PDNPA
	Nur77	52565.4	33049	42989.7
	α-SMA	9634.88	33573.2	12728.5
	Tubulin	13795	12457.5	12220.6
		Primary Hepatocyte
		Ctrl	CCl4	CCl4+PDNPA
	Nur77	38820.6	24150.1	30256
	Tubulin	16353.5	18885.6	16875.5
Extended Data Fig. 6e
		-	PDNPA 10µM	PDNPA 15µM	PDNPA 20µM
	p-Akt S473	21374.5	20870.9	25641	23209.8
	p-Akt T308	26564.5	28472.8	28735.4	26153.9
	pan-Akt	42476.4	43679.1	42116.7	38380.2
	Tubulin	32409.2	32119	32647.8	27648.2
		-	TGF-β
		-	-	PDNPA
	p-Akt S473	17885	29719.1	29859.3
	p-Akt T308	19790.1	34179.7	32171.8
	pan-Akt	29438.8	33702	37469.6
	Tubulin	33632.4	30217.4	25518.2
Extended Data Fig. 6f
		Input	GST Pulldown
		His-Akt
		-	GST	GST-LBD
		-	-	-	PDNPA
	His	20825.1	581.314	12256.6	5360.23
	Coomassie Blue	889.698	26529.1	23257.7	23646
		WCL			IP:Flag
		Nur77			Nur77
		-	Flag-Akt		-	Flag-Akt
		-	-	PDNPA	-	-	PDNPA
	Nur77	17736	18376.5	16386.4	1379.22	17747.9	4866.03
	Flag	788.263	14339.4	11790.5	1906.58	29256.2	24572
