# Supplementary material for: HK1 from hepatic stellate cell–derived extracellular vesicles promotes progression of hepatocellular carcinoma
Source: Nat Metab. 2022 Oct 3;4(10):1306–21. doi: 10.1038/s42255-022-00642-5 (PMC9584821; doi:10.1038/s42255-022-00642-5)
Supplement: Source Data Fig. 1 — Statistical source data. [file 42255_2022_642_MOESM6_ESM.xlsx]

## Sheet: 1h
Figure 1h	HK1 localization with or without TGF-β induction under confocal microscope observation.
		No. of Cells with GFP at PM per field	No. of cells per field	Percent	Percent(%)
	-	3	107	0.0280374	2.80374
		4	117	0.034188	3.4188
		3	93	0.0322581	3.22581
	TGF-β	13	123	0.105691	10.5691
		18	162	0.111111	11.1111
		17	147	0.115646	11.5646
		HK1-GFP,Ctrl	HK1-GFP,TGF-β
		2.80374	10.5691
		3.4188	11.1111
		3.22581	11.5646
	n=	3	3
	Mean	3.14945	11.0816
