# Supplementary material for: HK1 from hepatic stellate cell–derived extracellular vesicles promotes progression of hepatocellular carcinoma
Source: Nat Metab. 2022 Oct 3;4(10):1306–21. doi: 10.1038/s42255-022-00642-5 (PMC9584821; doi:10.1038/s42255-022-00642-5)
Supplement: Source Data Fig. 2 — Statistical source data. [file 42255_2022_642_MOESM8_ESM.xlsx]

## Sheet: 2c
Figure 2c	Effect of 2-BP on TGF-β-induced HK1 translocation observed under confocal microscope.
		No. of Cells with GFP at PM per field	No. of cells per field	Percent	Percent(%)
	-	6	132	0.0454545	4.54545
		4	121	0.0330579	3.30579
		6	147	0.0408163	4.08163
	2-BP	2	117	0.017094	1.7094
		3	126	0.0238095	2.38095
		2	135	0.0148148	1.48148
	TGF-β	16	137	0.116788	11.6788
		21	119	0.176471	17.6471
		17	142	0.119718	11.9718
	TGF-β+2-BP	3	151	0.0198675	1.98675
		2	129	0.0155039	1.55039
		2	134	0.0149254	1.49254
		HK1-GFP,Ctrl	HK1-GFP,2-BP	HK1-GFP,TGF-β	HK1-GFP,TGF-β+2BP
		4.54545	1.7094	11.6788	1.98676
		3.30579	2.38095	17.6471	1.55039
		4.08163	1.48148	11.9718	1.49254
	n=	3	3	3	3
	Mean	3.97762	1.85728	13.7659	1.67656
	HK1 localization with or without PalmB treatment under confocal microscope observation.
		No. of Cells with GFP at PM per field	No. of cells per field	Percent	Percent(%)
	-	4	136	0.0294118	2.94118
		3	153	0.0196078	1.96078
		4	119	0.0336134	3.36134
	PalmB	19	146	0.130137	13.0137
		21	136	0.154412	15.4412
		17	154	0.11039	11.039
		HK1-GFP,Ctrl	HK1-GFP,PalmB
		2.94118	13.0137
		1.96078	15.4412
		3.36135	11.039
	n=	3	3
	Mean	2.75443	13.1646

## Sheet: 2g
Figure 2g	Comparison of HK1 localization in the HK1 and HK1 6CS expressing LX-2 cells with or without TGF-β stimulation.
		No. of Cells with GFP at PM per field	No. of cells per field	Percent	Percent(%)
	HK1-GFP,Ctrl	4	117	0.034188	3.4188
		3	143	0.020979	2.0979
		4	129	0.0310078	3.10078
	HK1-GFP,TGF-β	13	132	0.0984848	9.84848
		17	144	0.118056	11.8056
		19	162	0.117284	11.7284
	HK1 6CS-GFP,Ctrl	1	103	0.00970874	0.970874
		2	167	0.011976	1.1976
		1	121	0.00826446	0.826446
	HK1 6CS-GFP,TGF-β	2	157	0.0127389	1.27389
		1	104	0.00961538	0.961538
		1	143	0.00699301	0.699301
		HK1-GFP,Ctrl	HK1-GFP,TGF-β	HK1 6CS-GFP,Ctrl	HK1 6CS-GFP,TGF-β
		3.4188	9.84849	0.970874	1.27388
		2.0979	11.8056	1.19761	0.961538
		3.10078	11.7284	0.826446	0.699301
	n=	3	3	3	3
	Mean	2.87249	11.1275	0.998308	0.978241

## Sheet: 2j
Figure 2j	Effect of TGF-β on ABHD17B mRNA levels.
		-	TGF-β
		0.910328	0.483345
		1.12075	0.480006
		0.968926	0.406443
	n=	3	3
	Mean	1	0.456598
