# Supplementary material for: HK1 from hepatic stellate cell–derived extracellular vesicles promotes progression of hepatocellular carcinoma
Source: Nat Metab. 2022 Oct 3;4(10):1306–21. doi: 10.1038/s42255-022-00642-5 (PMC9584821; doi:10.1038/s42255-022-00642-5)
Supplement: Source Data Fig. 3 — Statistical source data. [file 42255_2022_642_MOESM10_ESM.xlsx]

## Sheet: 3a
Figure 3a	Uptake of HSC-derived HK1-GFP and HK1 6CS-GFP by Huh7 cells.
		No. of Cells with GFP in Huh7 per field	No. of cells per field	Percent	Percent(%)
	HK1-GFP,Ctrl	28	126	0.222222	22.2222
		23	135	0.17037	17.037
		36	118	0.305085	30.5085
	HK1-GFP,TGF-β	77	117	0.65812	65.812
		104	134	0.776119	77.6119
		116	141	0.822695	82.2695
	HK1 6CS-GFP,Ctrl	7	146	0.0479452	4.79452
		5	127	0.0393701	3.93701
		9	132	0.0681818	6.81818
	HK1 6CS-GFP,TGF-β	8	129	0.0620155	6.20155
		6	136	0.0441176	4.41176
		8	118	0.0677966	6.77966
		HK1-GFP,Ctrl	HK1-GFP,TGF-β	HK1 6CS-GFP,Ctrl	HK1 6CS-GFP,TGF-β
		22.2222	65.812	4.79452	6.20155
		17.037	77.6119	3.93701	4.41176
		30.5085	82.2695	6.81818	6.77966
	n=	3	3	3	3
	Mean	23.2559	75.2311	5.18324	5.79766

## Sheet: 3f
Figure 3f	Effect of different groups of lEVs derived from TGF-β-treated LX-2 cells on the glucose uptake in Huh7 cells.
		Ctrl	lEVs	lEVsHK1 KD
		1.00637	1.3949	1.12102
		1.01911	1.38217	1.17197
		0.974522	1.36624	1.13694
	n=	3	3	3
	Mean	1	1.3811	1.14331
	Effect of different groups of lEVs derived from TGF-β-treated LX-2 cells on the glucose uptake in HepG2 cells.
		Ctrl	lEVs	lEVsHK1 KD
		0.996603	1.42052	1.1678
		1.01087	1.43478	1.16984
		0.992527	1.39402	1.16168
	n=	3	3	3
	Mean	1	1.41644	1.16644
	Effect of different groups of lEVs derived from TGF-β-treated LX-2 cells on the ECAR in Huh7 cells.
	Time(min)	Ctrl			lEVs			lEVsHK1 KD
	1.35696	5.518	6.925	9.333	13.588	11.808	15.702	17.414	14.691	18.24
	8.03542	4.949	4.722	8.647	10.756	9.467	10.733	15.079	11.136	10.727
	14.7009	5.56	4.697	8.495	11.558	9.934	10.65	15.273	11.397	11.169
	21.5049	18.898	18.032	18.637	39.154	32.511	33.522	28.663	25.658	27.569
	28.1808	22.922	21.428	22.358	46.497	40.738	41.544	31.31	28.542	32.536
	34.8643	25.286	23.116	24.416	48.697	42.474	42.941	31.347	28.86	33.987
	41.6944	25.189	24.703	28.578	68.769	59.112	59.683	44.046	38.079	40.707
	48.4098	28.161	25.634	28.869	64.647	54.948	56.126	39.896	35.481	41.395
	55.0937	29.393	26.847	30.259	62.11	53.642	54.669	38.116	34.353	40.587
	61.9125	21.775	16.279	17.053	22.04	17.558	18.04	15.746	14.857	17.968
	68.6203	16.886	12.029	12.677	12.879	11.997	11.576	12.564	12.078	13.868
	75.3465	14.649	11.074	10.848	9.7	9.411	8.347	10.618	11.648	12.629
	Effect of different groups of lEVs derived from TGF-β-treated LX-2 cells on the ECAR in HepG2 cells.
	Time(min)	Ctrl			lEVs			lEVsHK1 KD
	1.35696	11.054	14.137	11.676	24.429	26.754	28.841	23.32	17.672	17.404
	8.03542	11.102	10.749	10.914	21.319	24.327	22.267	21.354	15.533	16.61
	14.7009	12.524	11.711	11.214	22.498	24.269	23.096	21.593	15.67	16.606
	21.5049	24.285	23.579	29.65	65.661	70.296	63.733	50.61	42.136	44.928
	28.1808	26.112	23.032	27.169	65.212	64.617	61.901	50.136	40.029	43.897
	34.8643	25.503	21.616	24.183	63.306	60.34	58.639	47.86	38.132	41.83
	41.6944	35.337	31.485	47.752	107.106	108.057	95.299	61.298	65.524	69.187
	48.4098	34.917	31.3	38.45	92.186	89.202	83.555	60.788	57.255	61.18
	55.0937	33.941	30.578	35.082	82.983	78.385	76.388	59.627	54.274	57.373
	61.9125	19.882	21.786	25.665	26.147	30.676	34.582	31.948	20.127	25.525
	68.6203	14.558	14.359	11.351	19.51	20.379	21.574	27.719	12.871	15.225
	75.3465	12.626	12.267	7.282	17.455	17.814	18.082	25.327	11.371	12.849
	Effect of different groups of lEVs derived from TGF-β-treated LX-2 cells on the glycolysis in Huh7 cells.
		Ctrl	lEVs	lEVsHK1 KD
		12.3591	27.576	14.76
		11.494	20.934	11.755
		12.099	21.945	13.666
		16.3831	34.92	17.407
		14.89	29.161	14.639
		15.819	29.967	18.633
		18.7472	37.12	17.444
		16.577	30.897	14.957
		17.878	31.363	20.084
	n=	9	9	9
	Mean	15.1385	29.3203	15.9272
	Effect of different groups of lEVs derived from TGF-β-treated LX-2 cells on the glycolysis in HepG2 cells.
		Ctrl	lEVs	lEVsHK1 KD
		13.2312	41.232	27.29
		9.442	43.542	24.464
		17.974	34.892	27.524
		15.0099	43.893	28.782
		12.283	40.29	24.496
		16.255	39.634	27.286
		12.9792	40.808	26.267
		9.905	36.071	22.463
		12.97	35.543	25.223
	n=	9	9	9
	Mean	13.3388	39.545	25.9772
	Effect of different groups of lEVs derived from TGF-β-treated LX-2 cells on the glycolytic capacity in Huh7 cells.
		Ctrl	lEVs	lEVsHK1 KD
		18.6502	57.191	30.142
		18.165	47.535	24.176
		22.04	48.106	26.804
		21.6229	53.069	25.993
		19.096	43.371	21.578
		22.331	44.549	27.492
		22.8548	50.532	24.213
		20.309	42.065	20.45
		23.721	43.092	26.684
	n=	9	9	9
	Mean	20.9766	47.7233	25.2813
	Effect of different groups of lEVs derived from TGF-β-treated LX-2 cells on the glycolytic capacity in HepG2 cells.
		Ctrl	lEVs	lEVsHK1 KD
		23.6615	82.906	42.879
		19.81	83.857	47.105
		36.076	71.099	50.769
		23.2417	67.986	42.369
		19.625	65.002	38.836
		26.775	59.355	42.762
		22.2655	58.783	41.208
		18.902	54.185	35.856
		23.407	52.188	38.955
	n=	9	9	9
	Mean	23.7515	66.1512	42.3043

## Sheet: 3g
Figure 3g	Effect of lEVs derived from different groups of LX-2 cells on the glucose uptake in Huh7 cells.HK1 and HK1 6CS were re-expressed in HK1-KD LX-2 cells.
		lEVs	lEVsHK1 KD rescue WT	lEVsHK1 KD rescue 6CS
		1.00768	1.41651	1.08829
		0.996161	1.3762	1.09405
		0.996161	1.35892	1.01919
	n=	3	3	3
	Mean	1	1.38388	1.06718
	Effect of lEVs derived from different groups of LX-2 cells on the glucose uptake in HepG2 cells.HK1 and HK1 6CS were re-expressed in HK1-KD LX-2 cells.
		lEVs	lEVsHK1 KD rescue WT	lEVsHK1 KD rescue 6CS
		1.00935	1.47664	1.03738
		1.02804	1.45794	1.06542
		0.962617	1.42056	1.08411
	n=	3	3	3
	Mean	1	1.45171	1.06231
	Effect of lEVs derived from different groups of LX-2 cells on the ECAR in Huh7 cells.HK1 and HK1 6CS were re-expressed in HK1-KD LX-2 cells.
	Time(min)	lEVs			lEVsHK1 KD rescue WT			lEVsHK1 KD rescue 6CS
	1.35696	6.29	4.69	7.97	12.49	11.35	10.34	4.94	5.2	7.08
	8.03542	3.59	1.24	2.93	6.32	1.85	1.91	-0.91	1.42	3.79
	14.7009	3.34	1.44	3.47	6.27	2.14	2.86	0.58	2.75	4.49
	21.5049	14.51	13.44	15.9	34.06	37.79	34.95	13.4	16.63	17.31
	28.1808	19.13	21.35	24.61	37.4	42.02	39.71	20.65	22.29	22.91
	34.8643	21.29	25.07	28.15	39.18	42.59	40.49	24.75	25.88	26.63
	41.6944	29.03	32.1	39.38	46.43	47.58	47.88	28.66	33.68	37.08
	48.4098	26.52	31.67	37.77	45.68	47.73	47.34	30.25	32.8	35.12
	55.0937	28.25	32.24	38.84	45.16	49.41	48.88	31.88	34.47	36.32
	61.9125	4.47	7.31	7.02	17.07	15.56	11.04	16.78	10.91	15.06
	68.6203	4.35	5.12	4.68	12.09	13.69	10.05	9.67	5.69	7.64
	75.3465	3.53	4.13	3.96	11.07	12.02	9.38	7.04	4.3	4.72
	Effect of lEVs derived from different groups of LX-2 cells on the ECAR in HepG2 cells.HK1 and HK1 6CS were re-expressed in HK1-KD LX-2 cells.
	Time(min)	lEVs			lEVsHK1 KD rescue WT			lEVsHK1 KD rescue 6CS
	1.35696	21.52	21.14	22.64	20.19	27.66	22.26	15.53	23.67	20.73
	8.03542	21.61	21.41	16.52	22.86	20.92	20.79	22.38	19.67	19.4
	14.7009	23.02	22.24	17.24	24.35	21.29	20.94	23.13	20.01	20.51
	21.5049	43.66	38.71	39.84	68.89	83.15	83.48	42.99	35.8	35.59
	28.1808	49.58	47.15	54.87	70.41	82.79	81.22	54.79	46.59	42.55
	34.8643	50.47	48.28	52.68	66.27	77.62	76.53	54.72	47.42	41.51
	41.6944	78.2	75.12	78.32	88.82	111.68	108.03	81.12	70.62	67.67
	48.4098	69.21	65.08	71.54	83.35	99.66	97.35	74.89	63.73	59.67
	55.0937	66.55	63.03	69.61	82.7	97.05	93.18	75.03	63.05	59.47
	61.9125	24.99	15.77	18.82	25.74	33.5	30.9	22.8	28.15	25.55
	68.6203	22.32	19.76	15.77	23.44	26.72	23.89	18.76	22.88	19.79
	75.3465	19.96	18.33	23.73	21.24	23.74	21.64	18.01	20.11	16.69
	Effect of lEVs derived from different groups of LX-2 cells on the glycolysis in Huh7 cells.HK1 and HK1 6CS were re-expressed in HK1-KD LX-2 cells.
		lEVs	lEVsHK1 KD rescue WT	lEVsHK1 KD rescue 6CS
		10.6256	27.89	10.14
		15.2456	31.23	17.39
		17.4056	33.01	21.49
		9.556	31.62	13.37
		17.466	35.85	19.03
		21.186	36.42	22.62
		12.016	28.78	14.05
		20.726	33.54	19.65
		24.266	34.32	23.37
	n=	9	9	9
	Mean	16.4992	32.5178	17.9011
	Effect of lEVs derived from different groups of LX-2 cells on the glycolysis in HepG2 cells.HK1 and HK1 6CS were re-expressed in HK1-KD LX-2 cells.
		lEVs	lEVsHK1 KD rescue WT	lEVsHK1 KD rescue 6CS
		22.8444	46.528	22.431
		28.7644	48.048	34.231
		29.6544	43.908	34.161
		17.894	60.788	15.241
		26.334	60.428	26.031
		27.464	55.258	26.861
		19.024	61.118	15.031
		34.054	58.858	21.991
		31.864	54.168	20.951
	n=	9	9	9
	Mean	26.433	54.3447	24.1032
	Effect of lEVs derived from different groups of LX-2 cells on the glycolytic capacity in Huh7 cells.HK1 and HK1 6CS were re-expressed in HK1-KD LX-2 cells.
		lEVs	lEVsHK1 KD rescue WT	lEVsHK1 KD rescue 6CS
		25.1456	40.26	25.4
		22.6356	39.51	26.99
		24.3656	38.99	28.62
		28.216	41.41	30.42
		27.786	41.56	29.54
		28.356	43.24	31.21
		35.496	41.71	33.82
		33.886	41.17	31.86
		34.956	42.71	33.06
	n=	9	9	9
	Mean	28.9825	41.1733	30.1022
	Effect of lEVs derived from different groups of LX-2 cells on the glycolytic capacity in HepG2 cells.HK1 and HK1 6CS were re-expressed in HK1-KD LX-2 cells.
		lEVs	lEVsHK1 KD rescue WT	lEVsHK1 KD rescue 6CS
		57.3844	66.458	60.561
		48.3944	60.988	54.331
		45.7344	60.338	54.471
		54.304	89.318	50.061
		44.264	77.298	43.171
		42.214	74.688	42.491
		57.504	85.668	47.111
		50.724	74.988	39.111
		48.794	70.818	38.911
	n=	9	9	9
	Mean	49.9241	73.3958	47.8021

## Sheet: 3h
Figure 3h	Effect of lEVs on Huh7 cells viability.
		Ctrl	lEVs	lEVsHK1 KD	lEVsHK1 KD rescue WT	lEVsHK1 KD rescue 6CS
		0.944066	1.45763	1.11354	1.60248	1.15584
		1.04926	1.50383	1.2133	1.52539	1.29567
		1.00668	1.37846	1.17615	1.47767	1.15291
	n=	3	3	3	3	3
	Mean	1	1.44664	1.16766	1.53518	1.20147
	Effect of lEVs on HepG2 cells viability.
		Ctrl	lEVs	lEVsHK1 KD	lEVsHK1 KD rescue WT	lEVsHK1 KD rescue 6CS
		0.944066	1.45763	1.11354	1.60248	1.15584
		1.04926	1.50383	1.2133	1.52539	1.29567
		1.00668	1.37846	1.17615	1.47767	1.15291
	n=	3	3	3	3	3
	Mean	1	1.44664	1.16766	1.53518	1.20147
	Effect of lEVs on HLF cells viability.
		Ctrl	lEVs	lEVsHK1 KD	lEVsHK1 KD rescue WT	lEVsHK1 KD rescue 6CS
		1.02969	1.36365	1.15432	1.34698	1.15667
		0.946042	1.43443	1.09729	1.40375	1.20807
		0.999323	1.36516	1.17312	1.51646	1.24776
		1.02495	1.32875	1.18807	1.45578	1.13281
	n=	4	4	4	4	4
	Mean	1	1.37299	1.1532	1.43074	1.18633

## Sheet: 3i
Figure 3i	Effect of different lEVs or inhibitors on Huh7 cells viability.
		-			2-DG			3PO
		Ctrl	lEVs	lEVsHK1 KD	Ctrl	lEVs	lEVsHK1 KD	Ctrl	lEVs	lEVsHK1 KD
		0.971323	1.45282	1.1864	0.863786	0.921139	0.913776	0.682232	0.725635	0.728153
		1.01569	1.52102	1.1461	0.89595	0.928502	0.894207	0.69502	0.7702	0.709359
		1.01298	1.50591	1.24084	0.889363	0.821159	0.865336	0.742686	0.727185	0.708584
	n=	3	3	3	3	3	3	3	3	3
	Mean	1	1.49325	1.19111	0.883033	0.890267	0.891106	0.706646	0.741006	0.715365
	Effect of different lEVs or inhibitors on HepG2 cells viability.
		-			2-DG			3PO
		Ctrl	lEVs	lEVsHK1 KD	Ctrl	lEVs	lEVsHK1 KD	Ctrl	lEVs	lEVsHK1 KD
		0.97661	1.56956	1.12603	0.77483	0.657881	0.814453	0.686333	0.64479	0.683365
		1.0206	1.57724	1.20265	0.754233	0.821086	0.709548	0.698551	0.673067	0.752138
		1.00279	1.51737	1.25694	0.86228	0.83121	0.807296	0.73189	0.787223	0.662768
	n=	3	3	3	3	3	3	3	3	3
	Mean	1	1.55472	1.19521	0.797114	0.770059	0.777099	0.705591	0.701693	0.699424
