# Supplementary material for: HK1 from hepatic stellate cell–derived extracellular vesicles promotes progression of hepatocellular carcinoma
Source: Nat Metab. 2022 Oct 3;4(10):1306–21. doi: 10.1038/s42255-022-00642-5 (PMC9584821; doi:10.1038/s42255-022-00642-5)
Supplement: Source Data Fig. 4 — Statistical source data. [file 42255_2022_642_MOESM11_ESM.xlsx]

## Sheet: 4a
Figure 4a	Weights of orthotopic liver tumors in C57BL/6 mice.Mice bearing Hepa1-6 orthotopic xenografts were intravenously injected with lEVs derived from TGF-β-treated scramble or HK1 KD mo-HSCs.
		Ctrl	lEVs	lEVsHK1 KD
		0.13	0.4361	0.2516
		0.0936	0.3377	0.3623
		0.0512	1.132	0.1145
		0.0762	0.7436	0.1547
		0.0749	0.3805	0.3018
		0.0288	0.2789	0.2834
		0.0935	0.5704	0.1984
		0.0131	0.2591	0.3276
	n=	8	8	8
	Mean	0.0701625	0.517288	0.249287

## Sheet: 4b
Figure 4b	The number of Ki67 positive cells per field in sections of tumor samples from Figure 4a.
		Ctrl	lEVs	lEVsHK1 KD
		44	163	54
		46	151	46
		53	128	66
		27	145	27
		48	141	90
		50	135	98
		33	155	78
		51	181	65
		51	170	81
		27	181	95
		56	156	101
		66	123	105
	n=	12	12	12
	Mean	46	152.417	75.5

## Sheet: 4c
Figure 4c	Weights of orthotopic liver tumors in C57BL/6 mice.Mice bearing Hepa1-6 orthotopic liver tumors were intravenously injected with lEVs derived from re-expression of either HK1 or HK1-6CS in HK1 KD mo-HSCs.
		lEVs	lEVsHK1 KD rescue WT	lEVsHK1 KD rescue 6CS
		0.165	0.48	0.2619
		0.1528	0.4626	0.2359
		0.0587	0.3606	0.2218
		0.1942	0.5143	0.1256
		0.1935	0.4614	0.0892
		0.1712	0.2694	0.0856
		0.2848	0.1787	0.1466
		0.053	0.1479	0.1802
	n=	8	8	8
	Mean	0.15915	0.359362	0.16835

## Sheet: 4d
Figure 4d	The number of Ki67 positive cells per field in sections of tumor samples from Figure 4c.
		lEVs	lEVsHK1 KD rescue WT	lEVsHK1 KD rescue 6CS
		84	223	84
		84	213	40
		46	231	48
		82	242	48
		49	179	47
		41	193	48
		77	226	91
		80	222	89
		73	211	89
		46	194	109
		68	259	54
		47	243	58
	n=	12	12	12
	Mean	64.75	219.667	67.0833

## Sheet: 4e
Figure 4e	Weights of Hepa1-6 orthotopic liver tumors in Hk1f/f and Hk1f/f;Gfap-Cre C57BL/6 mice.
		Hk1f/f	Hk1f/f;Gfap-Cre
		0.2399	0.0953
		0.1814	0.1261
		0.1474	0.0958
		0.1202	0.0713
		0.1694	0.0677
		0.1239	0.0473
		0.1306	0.0679
		0.162	0.1125
	n=	8	8
	Mean	0.15935	0.0854875

## Sheet: 4f
Figure 4f	The number of Ki67 positive cells per field in sections of tumor samples from Figure 4e.
		Hk1f/f	Hk1f/f;Gfap-Cre
		69	10
		62	27
		100	47
		73	39
		88	28
		54	47
		67	26
		84	39
		57	45
		46	60
	n=	10	10
	Mean	70	36.8

## Sheet: 4g
Figure 4g	Weights of Hepa1-6 orthotopic liver tumors in Hk1f/f and Hk1f/f; Lrat-Cre C57BL/6 mice.
		Hk1f/f	Hk1f/f;Lrat-Cre
		0.2954	0.1094
		0.1937	0.0952
		0.1657	0.0659
		0.1575	0.0876
		0.1284	0.061
		0.0677	0.0454
		0.0869	0.0465
		0.1079	0.0551
	n=	8	8
	Mean	0.1504	0.0707625

## Sheet: 4h
Figure 4h	The number of Ki67 positive cells per field in sections of tumor samples from Figure 4g.
		Hk1f/f	Hk1f/f;Lrat-Cre
		178	67
		211	37
		147	38
		125	44
		148	67
		162	68
		177	41
		189	20
		237	24
		147	55
	n=	10	10
	Mean	172.1	46.1

## Sheet: 4i
Figure 4i	Total tumor number per mouse in DEN/CCl4-induced HCC model in Hk1f/f and Hk1f/f;Gfap-Cre mice.
		Hk1f/f	Hk1f/f;Gfap-Cre
		32	17
		42	5
		41	11
		27	9
		46	19
		19	29
		27	23
		51	10
	n=	8	8
	Mean	35.625	15.375
	Large tumor number ( Φ >3 mm) per mouse in DEN/CCl4-induced HCC model in Hk1f/f and Hk1f/f;Gfap-Cre mice.
		Hk1f/f	Hk1f/f;Gfap-Cre
		14	3
		16	0
		10	2
		4	0
		13	5
		18	11
		17	8
		16	1
	n=	8	8
	Mean	13.5	3.75

## Sheet: 4j
Figure 4j	The number of Ki67 positive cells per field in sections of tumor samples from Figure 4i.
		Hk1f/f	Hk1f/f;Gfap-Cre
		40	14
		28	22
		40	26
		34	25
		26	22
		32	25
		40	19
		39	29
		34	17
		51	21
		61	18
		47	25
	n=	12	12
	Mean	39.3333	21.9167

[truncated: 5 more sheets: 4k, 4l, 4m, 4n, 4o]
