# Supplementary material for: HK1 from hepatic stellate cell–derived extracellular vesicles promotes progression of hepatocellular carcinoma
Source: Nat Metab. 2022 Oct 3;4(10):1306–21. doi: 10.1038/s42255-022-00642-5 (PMC9584821; doi:10.1038/s42255-022-00642-5)
Supplement: Source Data Fig. 5 — Statistical source data. [file 42255_2022_642_MOESM12_ESM.xlsx]

## Sheet: 5c
Figure 5c	Analysis of ABHD17B promoter activity in LX-2 cells that overexpressed Nur77.
		Ctrl	Nur77
		0.99527	2.66171
		0.98292	2.80025
		1.02181	2.85954
	n=	3	3
	Mean	1	2.77383
	Analysis of ABHD17B mRNA expression levels in LX-2 cells that overexpressed Nur77.
		Ctrl	Nur77
		1.03724	1.80594
		0.967777	1.6276
		0.994985	1.67336
	n=	3	3
	Mean	1	1.7023
	Analysis of ABHD17B promoter activity in Nur77-KD LX-2 cells.
		Scramble		Nur77 KD
		-	TGF-β	-	TGF-β
		1	0.483874	0.373852	0.25949
		0.906829	0.459421	0.370309	0.27192
		0.9922	0.484716	0.37763	0.335964
	n=	3	3	3	3
	Mean	0.966343	0.476004	0.37393	0.289125
	Analysis of ABHD17B mRNA expression levels in Nur77-KD LX-2 cells.
		Scramble		Nur77 KD
		-	TGF-β	-	TGF-β
		0.875539	0.453207	0.312424	0.518198
		1.17956	0.411294	0.438782	0.444907
		0.944906	0.425799	0.293529	0.241748
	n=	3	3	3	3
	Mean	1	0.4301	0.348245	0.401618

## Sheet: 5d
Figure 5d	Nur77 binding to NBRE-like sequences at the ABHD17B promoter is determined by ChIP and qPCR.
		NBRE-1		NBRE-2		NBRE-3
		IP:IgG	IP:Nur77	IP:IgG	IP:Nur77	IP:IgG	IP:Nur77
		0.917309	3.64389	1.02275	13.2916	0.737076	3.27135
		0.838266	7.91989	0.802429	19.7317	0.757798	1.4844
		1.24443	9.03472	1.17483	21.2951	1.50513	3.05227
	n=	3	3	3	3	3	3
	Mean	1	6.86616	1	18.1061	1	2.60268

## Sheet: 5e
Figure 5e	The mutation of NBRE-like sequences impaired Nur77 activation on the ABHD17B promoter. Relative reporter activities were shown.
		WT		Mut-1		Mut-2		Mut-3
		Ctrl	Nur77	Ctrl	Nur77	Ctrl	Nur77	Ctrl	Nur77
		0.959548	3.28584	0.934578	1.64078	1.0157	1.24246	1.01273	0.972269
		1.0328	3.36613	1.03842	1.67432	0.992627	1.23738	0.98997	0.973786
		1.00765	3.28729	1.027	1.61151	0.991669	1.2326	0.997303	1.05496
	n=	3	3	3	3	3	3	3	3
	Mean	1	3.31309	1	1.6422	1	1.23748	1	1.00034

## Sheet: 5j
Figure 5j	Effect of Nur77 and HK1 knockout in HSCs on the growth of orthotopic xenograft tumors. Tumor weights were shown.
		Gfap-Cre	Nur77f/f;Gfap-Cre	Hk1f/f;Gfap-Cre	Nur77f/f,Hk1f/f;Gfap-Cre
		0.1947	0.2262	0.0974	0.1795
		0.1412	0.2397	0.1133	0.0946
		0.1551	0.2479	0.0786	0.0812
		0.1027	0.1905	0.0644	0.0823
		0.1467	0.3054	0.0946	0.0861
		0.1102	0.1725	0.0612	0.0774
		0.1484	0.1986	0.0782	0.1196
		0.1634	0.2719	0.0832	0.0857
	n=	8	8	8	8
	Mean	0.1453	0.231588	0.0838625	0.1008

## Sheet: 5k
Fig. 5k	The number of Ki67 positive cells per field in sections of tumor tissues.
		Gfap-Cre	Nur77f/f;Gfap-Cre	Hk1f/f;Gfap-Cre	Nur77f/f,Hk1f/f;Gfap-Cre
		63	116	54	65
		89	145	28	47
		93	87	44	57
		64	151	34	35
		50	106	34	52
		91	132	41	44
		69	117	40	68
		81	121	36	47
		57	97	27	39
		87	148	35	64
		76	94	28	63
		71	107	60	42
	n=	12	12	12	12
	Mean	74.25	118.417	38.4167	51.9167
