# Supplementary material for: HK1 from hepatic stellate cell–derived extracellular vesicles promotes progression of hepatocellular carcinoma
Source: Nat Metab. 2022 Oct 3;4(10):1306–21. doi: 10.1038/s42255-022-00642-5 (PMC9584821; doi:10.1038/s42255-022-00642-5)
Supplement: Source Data Fig. 6 — Statistical source data. [file 42255_2022_642_MOESM14_ESM.xlsx]

## Sheet: 6b
Figure 6b	Effect of PDNPA on ABHD17B mRNA expression levels mediated by Nur77.
		Scramble			Nur77 KD
		-	TGF-β	TGF-β+PDNPA	-	TGF-β	TGF-β+PDNPA
		1.01261	0.554044	0.960199	0.675833	0.566994	0.546416
		0.931787	0.516941	1.03627	0.680534	0.54768	0.527803
		1.05561	0.59794	0.94698	0.639377	0.574909	0.506303
	n=	3	3	3	3	3	3
	Mean	1	0.556308	0.981151	0.665248	0.563195	0.526841

## Sheet: 6i
Figure 6i	Effect of PDNPA on DEN/CCl4-induced HCC development in control (Nur77f/f) C57BL/6 mice and C57BL/6 mice in which Nur77 was conditionally deleted in HSCs (Nur77f/f;Gfap-Cre). Total tumor number per mouse were quantified.
		Nur77f/f		Nur77f/f;Gfap-Cre
		Saline	PDNPA	Saline	PDNPA
		20	3	48	20
		26	3	65	14
		41	1	62	26
		34	2	62	16
		42	12	33	41
		28	5	52	34
		36	2	59	55
		29	7	22	21
	n=	8	8	8	8
	Mean	32	4.375	50.375	28.375
	Large tumor number (Φ>3mm) per mouse were quantified.
		Nur77f/f		Nur77f/f;Gfap-Cre
		Saline	PDNPA	Saline	PDNPA
		6	0	14	7
		7	0	21	9
		13	0	27	8
		11	0	19	4
		17	1	10	16
		9	0	18	9
		9	0	20	13
		14	0	9	2
	n=	8	8	8	8
	Mean	10.75	0.125	17.25	8.5

## Sheet: 6j
Figure 6j	The number of Ki67 positive cells per field in sections of tumor samples.
		Nur77f/f		Nur77f/f;Gfap-Cre
		Saline	PDNPA	Saline	PDNPA
		43	15	54	29
		57	12	63	36
		39	10	83	20
		51	8	74	25
		23	17	76	41
		24	21	87	25
		35	11	110	45
		47	9	67	23
		37	14	91	56
		44	16	66	21
		54	27	63	46
		36	11	75	20
	n=	12	12	12	12
	Mean	40.8333	14.25	75.75	32.25
