# Supplementary material for: HK1 from hepatic stellate cell–derived extracellular vesicles promotes progression of hepatocellular carcinoma
Source: Nat Metab. 2022 Oct 3;4(10):1306–21. doi: 10.1038/s42255-022-00642-5 (PMC9584821; doi:10.1038/s42255-022-00642-5)
Supplement: Source Data Extended Data Fig. 1 — Statistical source data. [file 42255_2022_642_MOESM16_ESM.xlsx]

## Sheet: 1c
Extended Data Fig. 1c	Analysis of size distribution of LX-2 cell-derived sEVs and lEVs by dynamic light scattering.
		Size(nm)	lEVs Intensity	sEVs Intensity
		0
		0.4
		0.463
		0.536
		0.621
		0.719
		0.833
		0.965
		1.12
		1.29
		1.5
		1.74
		2.01
		2.33
		2.7
		3.12
		3.62
		4.19
		4.85
		5.61
		6.5
		7.53
		8.72
		10.1
		11.7
		13.5
		15.7
		18.2
		21
		24.4
		28.2
		32.7
		37.8
		43.8	0
		50.7	1.12
		58.8	7.95
		68.1	16.3
		78.8	21.2
		91.3	20.5
		106	15
		122	7.77
		142	2.16
		164	0
		190		0
		220		6.11
		255		17.6
		295		25.9
		342		25.5
		396		17.4
		459		7.02
		531		0.501
		615		0
		712
		825
		955

## Sheet: 1k
Extended Data Fig. 1k	Efficiency of ARRDC1 KD in LX-2 cells, as detected by qRT-PCR.
		Scramble	ARRDC1 KD
		1.01741	0.19636
		0.837934	0.201881
		1.14465	0.217875
	n=	3	3
	Mean	1	0.205372
	Efficiency of TSG101 KD in LX-2 cells, as detected by qRT-PCR.
		Scramble	TSG101 KD
		1.09984	0.277514
		0.881052	0.253601
		1.0191	0.320997
	n=	3	3
	Mean	1	0.284037

## Sheet: 1m
Extended Data Fig. 1m	lEV proteins from control or TSG101 KD LX-2 cells were detected by label-free quantitative mass spectrometry, and shown in histogram.
		TSG101		HK1		Annexin A1		Annexin A2		BSG		Flotillin-2
		Scramble	TSG101 KD	Scramble	TSG101 KD	Scramble	TSG101 KD	Scramble	TSG101 KD	Scramble	TSG101 KD	Scramble	TSG101 KD
		1.00171	0.281763	1.046	0.564314	0.996651	1.1339	0.986	1.03	1.00531	1.34772	0.981275	0.956341
		0.983404	0.28631	0.943819	0	1.00501	1.09156	1.01	1.03	1.03435	1.20946	1.00882	0.954178
		1.01489	0.30555	1.01018	0.34692	0.998337	1.054	1.01	1.04	0.960347	1.28592	1.00991	0.979891
	n=	3	3	3	3	3	3	3	3	3	3	3	3
	Mean	1	0.291208	1	0.303745	1	1.09315	1.002	1.03333	1	1.28103	1	0.96347
		TSG101		ALIX		VPS4B		VPS37B		CHMP2A		CHMP6
		Scramble	TSG101 KD	Scramble	TSG101 KD	Scramble	TSG101 KD	Scramble	TSG101 KD	Scramble	TSG101 KD	Scramble	TSG101 KD
		1.00171	0.281763	0.980717	0.648227	1.02766	0.734985	0.977585	0.292037	0.965193	0.628241	1.02671	0.665262
		0.983404	0.28631	1.03023	0.625485	1.0348	0.776435	1.02428	0.281452	1.02597	0.510998	0.981972	0.547226
		1.01489	0.30555	0.989055	0.641793	0.937543	0.714835	0.99813	0.285931	1.00884	0.545536	0.991314	0.651218
	n=	3	3	3	3	3	3	3	3	3	3	3	3
	Mean	1	0.291208	1	0.638502	1	0.742085	1	0.286473	1	0.561592	1	0.621235
