# Supplementary material for: HK1 from hepatic stellate cell–derived extracellular vesicles promotes progression of hepatocellular carcinoma
Source: Nat Metab. 2022 Oct 3;4(10):1306–21. doi: 10.1038/s42255-022-00642-5 (PMC9584821; doi:10.1038/s42255-022-00642-5)
Supplement: Source Data Extended Data Fig. 2 — Statistical source data. [file 42255_2022_642_MOESM18_ESM.xlsx]

## Sheet: 2e
Extended Data Fig. 2e	Comparison of HK1, HK1 6CS and HK1D657A enzyme activity.
		Flag-HK1	Flag-HK1 6CS	Flag-HK1D657A
		1.06035	1.16379	0.12931
		0.801724	1.00862	0.12931
		1.13793	1.31897	-0.02586
	n=	3	3	3
	Mean	1	1.16379	0.0775867

## Sheet: 2i
Extended Data Fig. 2i	Efficiency of ZDHHC7 KD in LX-2 cells, as detected by qRT-PCR.
		Scramble	ZDHHC7 KD
		1.02977	0.261639
		1.02265	0.268995
		0.947579	0.221542
	n=	3	3
	Mean	1	0.250725
	Efficiency of ZDHHC14 KD in LX-2 cells, as detected by qRT-PCR.
		Scramble	ZDHHC14 KD
		0.974428	0.266578
		1.04437	0.314826
		0.981206	0.228874
	n=	3	3
	Mean	1	0.270093

## Sheet: 2k
Extended Data Fig. 2k	TGF-β had no effect on the mRNA expression of ZDHHC7 or ZDHHC14 in LX-2 cells, as detected by qRT-PCR.
		ZDHHC7		ZDHHC14
		-	TGF-β	-	TGF-β
		1.07287	0.930754	1.1305	0.890048
		1.04353	0.924324	0.905605	0.973974
		0.883604	1.03274	0.963899	0.980748
	n=	3	3	3	3
	Mean	1	0.962605	1	0.948257

## Sheet: 2m
Extended Data Fig. 2m	Efficiency of ABHD17B KD in LX-2 cells, as detected by qRT-PCR.
		Scramble	ABHD17B KD
		1.0824	0.237483
		0.948834	0.217019
		0.968771	0.201087
	n=	3	3
	Mean	1	0.21853
