# Supplementary material for: HK1 from hepatic stellate cell–derived extracellular vesicles promotes progression of hepatocellular carcinoma
Source: Nat Metab. 2022 Oct 3;4(10):1306–21. doi: 10.1038/s42255-022-00642-5 (PMC9584821; doi:10.1038/s42255-022-00642-5)
Supplement: Source Data Extended Data Fig. 3 — Statistical source data. [file 42255_2022_642_MOESM20_ESM.xlsx]

## Sheet: 3a
Extended Data Fig. 3a	HK1 expression levels in different types of cancer cell lines from the Cancer Cell Line Encyclopedia (CCLE) collection.
	breast	150.989
	brain-glioma	146.927
	skin-melanoma	138.568
	esophageal	103.797
	lung	101.352
	kidney	96.701
	gastric	81.5195
	lymphoma	77.7782
	leukemia-ALL	67.5011
	pancreatic	64.2764
	colorectal	63.3146
	liver-HCC	38.741
	myeloma	10.4396
	Others cancers	104.192

## Sheet: 3b Normal.HK1
Extended Data Fig. 3b, left	Relative HK1 expression level in normal liver tissue analyzed by scRNA-seq.
	Normal.HK1
		cell.type	HK1
	AGTGGGACAGTTCCCT-1_1	T cells	0
	CCAATCCGTGCGCTTG-1_2	T cells	0
	CCCATACCACATCCGG-1_2	T cells	0
	CCTTCCCAGTGGCACA-1_2	T cells	0
	CTCTAATGTAGCGATG-1_2	T cells	0
	CTTCTCTAGGATGGTC-1_2	T cells	0
	AAACCTGCAGTATAAG-1_3	T cells	0
	AAAGTAGAGAATCTCC-1_3	T cells	0
	AAGGTTCCATCATCCC-1_3	T cells	0
	ACACTGACACACAGAG-1_3	T cells	0
	ACAGCTAAGGTGCTTT-1_3	T cells	0
	ACAGCTACACGACTCG-1_3	T cells	0
	ACGCCGATCCGTCAAA-1_3	T cells	0
	ACGGAGAAGGCATGTG-1_3	T cells	0
	ACGGAGACAGGCTGAA-1_3	T cells	0
	ACGGGTCCAAATCCGT-1_3	T cells	0
	ACTATCTGTCCAACTA-1_3	T cells	0
	ATAGACCGTAGAGCTG-1_3	T cells	0
	ATCATGGTCTTGCATT-1_3	T cells	0
	ATCTGCCGTTGGACCC-1_3	T cells	0
	CAGCTGGGTCAATACC-1_3	T cells	0
	CATTCGCAGGCTAGAC-1_3	T cells	0
	CCTACACCAATCACAC-1_3	T cells	0
	CGACCTTAGGTCGGAT-1_3	T cells	0
	CGCGGTAGTCAAAGAT-1_3	T cells	0
	CGCTATCTCAAAGTAG-1_3	T cells	0
	CGCTATCTCTGCGGCA-1_3	T cells	0
	CGCTTCAGTCAAGCGA-1_3	T cells	0
	CGTTCTGTCCGGGTGT-1_3	T cells	0
	CTGATCCGTACCGTAT-1_3	T cells	0
	CTGTTTACAAACTGCT-1_3	T cells	2.32969
	GAATGAACACACCGAC-1_3	T cells	0
	GACGTGCTCACCAGGC-1_3	T cells	0
	GAGCAGAGTATGGTTC-1_3	T cells	0
	GAGTCCGCAAGGTTTC-1_3	T cells	0
	GATCGTACACGTTGGC-1_3	T cells	0
	GCACATATCATTGCGA-1_3	T cells	0
	GCATACACATGTCGAT-1_3	T cells	0
	GCGAGAAGTTGATTGC-1_3	T cells	0
	GGACATTCAGAGCCAA-1_3	T cells	3.35693
	GGGAATGAGAGGTACC-1_3	T cells	0
	GTTCTCGTCAGGCCCA-1_3	T cells	0
	TACAGTGGTCATATCG-1_3	T cells	2.73915
	TACTTGTGTATAGGGC-1_3	T cells	0
	TAGTGGTGTATGCTTG-1_3	T cells	0
	TCACAAGGTCCGAATT-1_3	T cells	0
	TCATTTGAGTGGGATC-1_3	T cells	0
	TCGGGACCACACCGCA-1_3	T cells	0
	TGAAAGACAGTGAGTG-1_3	T cells	0
	TGACAACTCTCTGCTG-1_3	T cells	0
	TGAGAGGGTAGCCTCG-1_3	T cells	0
	TGCCAAAAGGCCCTTG-1_3	T cells	0
	TGCGGGTAGAAACCTA-1_3	T cells	0
	TGCTGCTAGCTAAGAT-1_3	T cells	0
	TGGTTAGCACATGACT-1_3	T cells	0
	TTTGTCAAGAGAGCTC-1_3	T cells	0
	AAACCTGTCCGCAGTG-1_4	T cells	0
	AAACCTGTCCGGCACA-1_4	T cells	0
	AAAGTAGTCACCGGGT-1_4	T cells	0
	AAATGCCAGTCTCAAC-1_4	T cells	0
	AACACGTGTCGGCTCA-1_4	T cells	0
	AACTGGTAGCTAGGCA-1_4	T cells	2.99162
	AACTTTCCAAAGTCAA-1_4	T cells	2.52559
	AACTTTCCAGGCTCAC-1_4	T cells	0
	AAGCCGCCAACGATCT-1_4	T cells	0
	AAGGAGCCACGCTTTC-1_4	T cells	3.91916
	AAGGCAGGTTGCTCCT-1_4	T cells	0
	ACAGCTACAGCCTTTC-1_4	T cells	0
	ACATCAGGTCATCCCT-1_4	T cells	0
	ACATCAGTCTGTACGA-1_4	T cells	0
	ACGCAGCAGTCGATAA-1_4	T cells	0
	ACGGGCTAGGTGACCA-1_4	T cells	0
	ACGGGCTTCATGTCCC-1_4	T cells	0
	ACTATCTCATGTAAGA-1_4	T cells	0
	ACTATCTTCTCACATT-1_4	T cells	0
	ACTGATGTCATACGGT-1_4	T cells	0
	AGATTGCCATATACGC-1_4	T cells	0
	AGATTGCTCTGATACG-1_4	T cells	0
	AGCCTAAAGAGTCTGG-1_4	T cells	0
	AGCCTAAGTTTGTGTG-1_4	T cells	0
	AGCGGTCGTGGTCTCG-1_4	T cells	0
	AGGCCACCACAAGTAA-1_4	T cells	0
	AGGCCGTTCCCATTTA-1_4	T cells	0
	AGGCCGTTCGAACTGT-1_4	T cells	0
	AGGGATGGTTTGTTGG-1_4	T cells	3.83183
	AGGTCATCAATAGAGT-1_4	T cells	0
	ATCATGGGTCATATCG-1_4	T cells	0
	ATCCACCGTTACCAGT-1_4	T cells	0
	ATGGGAGTCGGATGTT-1_4	T cells	0
	ATTACTCCAGACAAGC-1_4	T cells	0
	CAAGGCCTCCAAGTAC-1_4	T cells	0
	CACAGGCTCCATGCTC-1_4	T cells	0
	CAGAATCCATACGCTA-1_4	T cells	0
	CAGCGACAGAAGGACA-1_4	T cells	0
	CAGCTAACATTCGACA-1_4	T cells	0
	CATCAGAAGGGTCGAT-1_4	T cells	0
	CATCCACGTGTCCTCT-1_4	T cells	0
	CCATGTCTCCCAGGTG-1_4	T cells	0
	CCATTCGGTGAGGGAG-1_4	T cells	0
	CCCAATCAGAACTGTA-1_4	T cells	0
	CCCAATCAGAGTCTGG-1_4	T cells	0
	CCCTCCTTCGCGTAGC-1_4	T cells	0
	CCGTACTGTAGGCTGA-1_4	T cells	0
	CCTAAAGAGGTGATTA-1_4	T cells	0
	CCTACACGTGGCAAAC-1_4	T cells	0
	CCTTACGAGAAGGTGA-1_4	T cells	0
	CGAGCCAAGTTAAGTG-1_4	T cells	0
	CGATCGGCAAAGGTGC-1_4	T cells	0
	CGATGTAGTATCACCA-1_4	T cells	0
	CGGAGCTGTTAGATGA-1_4	T cells	0
	CGGAGCTTCTGTACGA-1_4	T cells	0
	CGGTTAAGTGCTGTAT-1_4	T cells	0
	CGTCTACAGGGCATGT-1_4	T cells	0
	CTACCCAAGCTAGTTC-1_4	T cells	3.75831
	CTAGCCTCATAAGACA-1_4	T cells	0
	CTAGCCTTCCCTTGTG-1_4	T cells	0
	CTCACACAGTGTCTCA-1_4	T cells	0
	CTCGTACAGTTAGGTA-1_4	T cells	0
	CTCTAATTCGTACCGG-1_4	T cells	0
	CTGAAACTCCGTCAAA-1_4	T cells	0
	CTGATAGAGTTAGCGG-1_4	T cells	0
	CTGCTGTAGATATACG-1_4	T cells	0
	CTTAACTGTCATATGC-1_4	T cells	3.59659
	CTTAACTGTGAAATCA-1_4	T cells	0
	CTTAGGACATACTACG-1_4	T cells	0
	GAAACTCCACCGAAAG-1_4	T cells	0
	GAAACTCTCGCGTAGC-1_4	T cells	0
	GACCTGGCACCGAATT-1_4	T cells	0
	GACGCGTGTAACGTTC-1_4	T cells	0
	GATGAAAAGCCAACAG-1_4	T cells	0
	GATGAAATCTACCTGC-1_4	T cells	3.36579
	GCCAAATCACGACTCG-1_4	T cells	0
	GCCAAATCAGTATCTG-1_4	T cells	0
	GCCTCTAAGGTCATCT-1_4	T cells	0
	GCCTCTATCCTAGTGA-1_4	T cells	0
	GCGCCAACAGCATGAG-1_4	T cells	0
	GCGCGATGTTGGAGGT-1_4	T cells	0
	GCTGCGAAGGACGAAA-1_4	T cells	0
	GGAACTTTCTGGTGTA-1_4	T cells	0
	GGACGTCCATGCCTTC-1_4	T cells	0
	GGCAATTGTAGTACCT-1_4	T cells	0
	GGCGTGTTCGTCCAGG-1_4	T cells	0
	GGGAATGAGGAACTGC-1_4	T cells	0
	GGGAGATCAAGCGTAG-1_4	T cells	0
	GGGATGAGTAGTACCT-1_4	T cells	0
	GGGTCTGCAGGTGCCT-1_4	T cells	0
	GGGTTGCCATCCCACT-1_4	T cells	0
	GTAGGCCAGAGACTTA-1_4	T cells	0
	GTAGTCAGTCGGATCC-1_4	T cells	0
	GTATCTTTCCGGCACA-1_4	T cells	0
	GTATTCTCACGAGAGT-1_4	T cells	0
	GTCACAACAGTAGAGC-1_4	T cells	0
	GTCACGGGTGATGATA-1_4	T cells	0
	GTCACGGGTTACGACT-1_4	T cells	0
	GTCATTTTCCTCGCAT-1_4	T cells	0
	GTCCTCAAGATATACG-1_4	T cells	0
	GTGAAGGAGCCTATGT-1_4	T cells	0
	GTGCAGCAGCTGAACG-1_4	T cells	0
	GTTCATTGTTAAGACA-1_4	T cells	0
	GTTCTCGAGAGACGAA-1_4	T cells	0
	GTTCTCGCACCAGTTA-1_4	T cells	0
	GTTTCTACACGCTTTC-1_4	T cells	0
	TACGGGCAGCCATCGC-1_4	T cells	0
	TACGGTAAGTGTGAAT-1_4	T cells	0
	TACTCGCAGGAATCGC-1_4	T cells	0
	TATCAGGTCATCTGTT-1_4	T cells	0
	TCACGAACAAGCTGAG-1_4	T cells	0
	TCATTTGTCTGTCCGT-1_4	T cells	0
	TCCACACTCCTTTCTC-1_4	T cells	0
	TCCCGATAGCTAAGAT-1_4	T cells	0
	TCCCGATCACGACGAA-1_4	T cells	0
	TCGGGACTCGTAGATC-1_4	T cells	0
	TCGTACCAGTGCCATT-1_4	T cells	0
	TCTCATAAGAAACCAT-1_4	T cells	0
	TCTGAGACAATGAATG-1_4	T cells	0
	TGAAAGAAGTTGAGAT-1_4	T cells	0
	TGACTAGAGTGCCATT-1_4	T cells	0
	TGAGGGACAGTCGATT-1_4	T cells	0
	TGCTACCAGATCTGCT-1_4	T cells	0
	TGGCCAGCACAACGCC-1_4	T cells	0
	TGGGCGTGTCGGCACT-1_4	T cells	0
	TTAACTCGTGCTTCTC-1_4	T cells	0
	TTATGCTAGCGTTTAC-1_4	T cells	0
	TTCTACAAGGTAAACT-1_4	T cells	0
	TTGAACGAGGCGATAC-1_4	T cells	0
	TTTGCGCCACCAGATT-1_4	T cells	0
	AAAGCAACAACACCCG-1_1	Kupffer cells	0
	ACCTTTAAGTGTGGCA-1_1	Kupffer cells	0
	AGGCCGTCAGCGTCCA-1_1	Kupffer cells	2.81947
	ATGAGGGCATCGATTG-1_1	Kupffer cells	0
	CAAGTTGAGGGTTCCC-1_1	Kupffer cells	0
	CTAGCCTAGAATTGTG-1_1	Kupffer cells	0
	CTCCTAGAGTGTTGAA-1_1	Kupffer cells	0
	CTGTTTAAGCCCTAAT-1_1	Kupffer cells	0
	GATCTAGCAAGTTCTG-1_1	Kupffer cells	0
	GGACATTAGTAGCGGT-1_1	Kupffer cells	0
	GGGTCTGCAAAGGTGC-1_1	Kupffer cells	0
	GTTCTCGGTACCCAAT-1_1	Kupffer cells	0
	TCGAGGCCATTGGTAC-1_1	Kupffer cells	0
	ACAGCCGCATGTCTCC-1_2	Kupffer cells	0
	ACATCAGCACACCGCA-1_2	Kupffer cells	0
	ACCAGTAGTAGCGCAA-1_2	Kupffer cells	0
	ACCTTTATCGTCTGCT-1_2	Kupffer cells	0
	ACGAGGAGTTACGCGC-1_2	Kupffer cells	0
	ACGAGGATCTTAACCT-1_2	Kupffer cells	0
	ACGCCGAGTAAAGGAG-1_2	Kupffer cells	0
	ACTGTCCGTCTCTTTA-1_2	Kupffer cells	0
	AGGGATGAGTGGGTTG-1_2	Kupffer cells	0
	AGTGTCAAGACCACGA-1_2	Kupffer cells	0
	ATAACGCTCTACGAGT-1_2	Kupffer cells	0
	CACACAATCGGACAAG-1_2	Kupffer cells	0
	CACATTTCACCAGGCT-1_2	Kupffer cells	0
	CAGCTAACATTATCTC-1_2	Kupffer cells	0
	CATGACAGTCTCACCT-1_2	Kupffer cells	0
	CCACTACCATCTACGA-1_2	Kupffer cells	0
	CCTACACGTAAGAGGA-1_2	Kupffer cells	0
	CGCCAAGCAAGAGTCG-1_2	Kupffer cells	0
	CGTTCTGCAGCAGTTT-1_2	Kupffer cells	0
	CGTTGGGAGCAAATCA-1_2	Kupffer cells	0
	CTACGTCTCAGATAAG-1_2	Kupffer cells	0
	CTACGTCTCTGCGACG-1_2	Kupffer cells	0
	CTCGAGGAGCACGCCT-1_2	Kupffer cells	0
	CTGCGGAAGTGGTAGC-1_2	Kupffer cells	0
	CTGCGGACAAGTTAAG-1_2	Kupffer cells	0
	CTTGGCTAGTCCCACG-1_2	Kupffer cells	0
	GATCAGTAGTGCCAGA-1_2	Kupffer cells	0
	GATGAAAGTTCTGTTT-1_2	Kupffer cells	0
	GCAGCCACAGCGTAAG-1_2	Kupffer cells	0
	GCGACCAGTTCATGGT-1_2	Kupffer cells	0
	GCGAGAAGTTGCGCAC-1_2	Kupffer cells	3.02791
	GCGCCAAAGACTAGAT-1_2	Kupffer cells	0
	GCGCCAACACGAGAGT-1_2	Kupffer cells	0
	GGACAAGAGTCAAGCG-1_2	Kupffer cells	3.00047
	GGCTCGAAGCACCGCT-1_2	Kupffer cells	0
	GGGAGATTCAGAGCTT-1_2	Kupffer cells	0
	GGGCATCTCAACTCTT-1_2	Kupffer cells	0
	GTATCTTCAGACAAGC-1_2	Kupffer cells	0
	GTATCTTTCCGCGTTT-1_2	Kupffer cells	0
	GTCACGGCAGTCACTA-1_2	Kupffer cells	3.01713
	GTCGTAATCCAAGCCG-1_2	Kupffer cells	0
	GTCTCGTAGCGTTCCG-1_2	Kupffer cells	0
	TACGGTAGTCTGCGGT-1_2	Kupffer cells	0
	TAGGCATGTCATCGGC-1_2	Kupffer cells	0
	TCAGGATTCCCTAACC-1_2	Kupffer cells	0
	TCATTTGGTAGGCTGA-1_2	Kupffer cells	2.86245
	TCCCGATCACTGTCGG-1_2	Kupffer cells	3.04949
	TCTTCGGTCTGAAAGA-1_2	Kupffer cells	0
	TGACTTTTCAACACAC-1_2	Kupffer cells	0
	TGCACCTTCTGTCAAG-1_2	Kupffer cells	0
	TTTACTGCACGTAAGG-1_2	Kupffer cells	0
	TTTGGTTCATTACGAC-1_2	Kupffer cells	3.01602
	AAACCTGGTAGGAGTC-1_3	Kupffer cells	0
	AAAGCAAAGAGCCTAG-1_3	Kupffer cells	0
	AAAGCAAAGCGTAGTG-1_3	Kupffer cells	0
	AAAGCAAGTGCGAAAC-1_3	Kupffer cells	0
	AAAGCAATCCAAACAC-1_3	Kupffer cells	0
	AAAGTAGAGGTTCCTA-1_3	Kupffer cells	0
	AAATGCCAGACTAGGC-1_3	Kupffer cells	0
	AAATGCCCACACGCTG-1_3	Kupffer cells	0
	AACACGTGTCTTCTCG-1_3	Kupffer cells	0
	AACCGCGGTCAGGACA-1_3	Kupffer cells	0
	AACTCAGAGAGCCTAG-1_3	Kupffer cells	0
	AACTCAGCAATGGACG-1_3	Kupffer cells	0
	AACTCCCAGTTCGATC-1_3	Kupffer cells	0
	AACTGGTCATGGATGG-1_3	Kupffer cells	0
	AACTGGTTCATCGATG-1_3	Kupffer cells	0
	AACTTTCGTGTGGTTT-1_3	Kupffer cells	0
	AAGACCTGTCCAGTGC-1_3	Kupffer cells	2.46114
	AAGGAGCAGACTACAA-1_3	Kupffer cells	0
	AAGGAGCCAATACGCT-1_3	Kupffer cells	0
	AAGGCAGAGACGCAAC-1_3	Kupffer cells	0
	AAGGCAGCACACGCTG-1_3	Kupffer cells	3.32797
	AAGGCAGTCTCAAGTG-1_3	Kupffer cells	0
	AAGGTTCAGCAACGGT-1_3	Kupffer cells	0
	AATCCAGAGTGGAGAA-1_3	Kupffer cells	0
	AATCGGTAGGTGGGTT-1_3	Kupffer cells	0
	AATCGGTGTGCTGTAT-1_3	Kupffer cells	0
	ACACCAAGTGAGCGAT-1_3	Kupffer cells	0
	ACACCAAGTTATTCTC-1_3	Kupffer cells	0
	ACACCCTTCTGCGTAA-1_3	Kupffer cells	0
	ACACCGGGTCAATACC-1_3	Kupffer cells	0
	ACACTGAGTGTGTGCC-1_3	Kupffer cells	0
	ACAGCCGAGCTGATAA-1_3	Kupffer cells	0
	ACAGCCGCAATGGAAT-1_3	Kupffer cells	0
	ACAGCTATCCTTTCGG-1_3	Kupffer cells	0
	ACATCAGAGTCATCCA-1_3	Kupffer cells	0
	ACATCAGTCGATCCCT-1_3	Kupffer cells	0
	ACATGGTCAAGAAGAG-1_3	Kupffer cells	0
	ACATGGTCAAGTACCT-1_3	Kupffer cells	0
	ACATGGTTCCTTTCTC-1_3	Kupffer cells	0
	ACCGTAACAAGCCGCT-1_3	Kupffer cells	0
	ACCTTTAAGACTCGGA-1_3	Kupffer cells	0
	ACGAGCCCATTACGAC-1_3	Kupffer cells	0
	ACGATACAGTTAACGA-1_3	Kupffer cells	0
	ACGATACTCGTCGTTC-1_3	Kupffer cells	2.61552
	ACGATACTCTCCAACC-1_3	Kupffer cells	0
	ACGATGTTCGGATGGA-1_3	Kupffer cells	0
	ACGCAGCTCAAACAAG-1_3	Kupffer cells	0
	ACGGCCAGTAGGGTAC-1_3	Kupffer cells	0
	ACTGAACAGCCATCGC-1_3	Kupffer cells	0
	ACTGAGTGTGGGTCAA-1_3	Kupffer cells	0
	ACTGATGCATATGGTC-1_3	Kupffer cells	0
	ACTGATGTCTGCGTAA-1_3	Kupffer cells	0
	ACTGCTCAGTGTGGCA-1_3	Kupffer cells	0
	ACTGCTCCATGCAATC-1_3	Kupffer cells	0
	ACTTACTAGACTAGAT-1_3	Kupffer cells	0
	ACTTGTTGTTTAGCTG-1_3	Kupffer cells	0
	ACTTGTTTCTTTAGGG-1_3	Kupffer cells	0
	ACTTTCACAGCTATTG-1_3	Kupffer cells	0
	ACTTTCATCGAGGTAG-1_3	Kupffer cells	2.95345
	ACTTTCATCGCATGGC-1_3	Kupffer cells	0
	AGAATAGCAAAGGCGT-1_3	Kupffer cells	0
	AGACGTTTCACCGGGT-1_3	Kupffer cells	0
	AGAGCGATCTTTCCTC-1_3	Kupffer cells	0
	AGATCTGCATGCCTTC-1_3	Kupffer cells	0
	AGCAGCCTCCTACAGA-1_3	Kupffer cells	0
	AGCGTATTCTCCTATA-1_3	Kupffer cells	0
	AGCGTCGAGCCAGTAG-1_3	Kupffer cells	0
	AGCGTCGGTGTGCCTG-1_3	Kupffer cells	0
	AGGGAGTGTTCCCGAG-1_3	Kupffer cells	0
	AGGGATGTCGCTGATA-1_3	Kupffer cells	2.15911
	AGGTCATTCGGTGTCG-1_3	Kupffer cells	0
	AGGTCCGCAACTGCGC-1_3	Kupffer cells	2.65925
	AGGTCCGCATCGGTTA-1_3	Kupffer cells	0
	AGTAGTCCAAGCGATG-1_3	Kupffer cells	0
	AGTAGTCGTTGAGTTC-1_3	Kupffer cells	0
	AGTCTTTCAACGATCT-1_3	Kupffer cells	0
	AGTGAGGGTGCTTCTC-1_3	Kupffer cells	0
	AGTGAGGGTTATGTGC-1_3	Kupffer cells	0
	AGTGGGAGTCGCATAT-1_3	Kupffer cells	0
	AGTGGGAGTGTAAGTA-1_3	Kupffer cells	0
	AGTGTCAGTCCCTTGT-1_3	Kupffer cells	0
	AGTGTCATCCGTCATC-1_3	Kupffer cells	0
	ATAGACCGTATTACCG-1_3	Kupffer cells	0
	ATCACGATCACATAGC-1_3	Kupffer cells	0
	ATCCGAACATATGCTG-1_3	Kupffer cells	0
	ATCCGAAGTACCGCTG-1_3	Kupffer cells	0
	ATCGAGTCAGCCTTGG-1_3	Kupffer cells	0
	ATCTACTGTTGTCTTT-1_3	Kupffer cells	0
	ATCTGCCAGTGTTTGC-1_3	Kupffer cells	0
	ATGCGATTCAGAAATG-1_3	Kupffer cells	0
	ATGTGTGTCCCAAGTA-1_3	Kupffer cells	0
	ATTACTCCAAGTACCT-1_3	Kupffer cells	0
	ATTATCCGTATAGTAG-1_3	Kupffer cells	2.86635
	ATTGGTGTCCGCAGTG-1_3	Kupffer cells	0
	ATTGGTGTCCTTGGTC-1_3	Kupffer cells	0
	ATTTCTGGTCTAGAGG-1_3	Kupffer cells	0
	CAACCAAGTCTAGCGC-1_3	Kupffer cells	0
	CAACCTCGTAGAAAGG-1_3	Kupffer cells	0
	CAACCTCGTCTCTTTA-1_3	Kupffer cells	0
	CAACTAGGTGGTGTAG-1_3	Kupffer cells	3.56004
	CAACTAGTCATTTGGG-1_3	Kupffer cells	2.27426
	CAAGATCAGCTAGTCT-1_3	Kupffer cells	0
	CAAGATCGTATTAGCC-1_3	Kupffer cells	0
	CACACAAGTTATTCTC-1_3	Kupffer cells	0
	CACAGGCCAGATCGGA-1_3	Kupffer cells	0
	CACATTTCACATCCGG-1_3	Kupffer cells	0
	CACATTTTCGTGGACC-1_3	Kupffer cells	0
	CACCACTCATGGTCTA-1_3	Kupffer cells	0
	CACCACTTCTGTTTGT-1_3	Kupffer cells	0
	CACCAGGCATGCAATC-1_3	Kupffer cells	0
	CACCAGGGTGAGGCTA-1_3	Kupffer cells	0
	CACCAGGTCCTAGGGC-1_3	Kupffer cells	0
	CACTCCAAGATGAGAG-1_3	Kupffer cells	0
	CAGAATCAGGCAAAGA-1_3	Kupffer cells	0
	CAGAATCCACCTTGTC-1_3	Kupffer cells	2.54744
	CAGAATCGTGTGCCTG-1_3	Kupffer cells	0
	CAGAGAGGTCCAAGTT-1_3	Kupffer cells	0
	CAGAGAGTCAAGGTAA-1_3	Kupffer cells	0
	CAGCAGCTCTCGGACG-1_3	Kupffer cells	0
	CAGCATAGTAGGCTGA-1_3	Kupffer cells	0
	CAGCGACCAGTTCCCT-1_3	Kupffer cells	0
	CAGCTGGAGGGTCTCC-1_3	Kupffer cells	2.59681
	CAGCTGGCAGCCAATT-1_3	Kupffer cells	0
	CAGCTGGGTTGTCTTT-1_3	Kupffer cells	0
	CAGTAACAGGAGCGAG-1_3	Kupffer cells	0
	CAGTAACAGGTGTTAA-1_3	Kupffer cells	0
	CAGTAACTCAGTGTTG-1_3	Kupffer cells	0
	CAGTCCTCAAACTGCT-1_3	Kupffer cells	0
	CAGTCCTGTTGTCTTT-1_3	Kupffer cells	0
	CATATGGGTCTAGTGT-1_3	Kupffer cells	0
	CATATTCCACGTGAGA-1_3	Kupffer cells	0
	CATATTCTCGTACCGG-1_3	Kupffer cells	0
	CATATTCTCTGATACG-1_3	Kupffer cells	0
	CATCAAGGTACGCACC-1_3	Kupffer cells	0
	CATCAGACAGCTCGAC-1_3	Kupffer cells	0
	CATCCACTCGATAGAA-1_3	Kupffer cells	0
	CATCGAACATTAGGCT-1_3	Kupffer cells	0
	CATCGAAGTACCGTTA-1_3	Kupffer cells	0
	CATGACACACGCATCG-1_3	Kupffer cells	0
	CATGCCTGTACATCCA-1_3	Kupffer cells	0
	CATGGCGGTCGGCACT-1_3	Kupffer cells	0
	CATGGCGGTTCGTTGA-1_3	Kupffer cells	0
	CATTCGCTCAACACGT-1_3	Kupffer cells	0
	CCAATCCTCCAGTAGT-1_3	Kupffer cells	0
	CCACGGAAGTGGAGAA-1_3	Kupffer cells	0
	CCAGCGAAGTGGGTTG-1_3	Kupffer cells	0
	CCAGCGAGTTCATGGT-1_3	Kupffer cells	0
	CCCTCCTAGCTCTCGG-1_3	Kupffer cells	0
	CCCTCCTCATCCGGGT-1_3	Kupffer cells	0
	CCCTCCTTCATTGCGA-1_3	Kupffer cells	0
	CCGGGATTCGTACGGC-1_3	Kupffer cells	0
	CCGTGGAAGGAGTACC-1_3	Kupffer cells	0
	CCGTTCAGTAAACGCG-1_3	Kupffer cells	0
	CCTAAAGCATCACGAT-1_3	Kupffer cells	0
	CCTAAAGGTATCGCAT-1_3	Kupffer cells	0
	CCTAAAGTCTCAACTT-1_3	Kupffer cells	0
	CCTACACAGGCATTGG-1_3	Kupffer cells	0
	CCTACCACAAGGACAC-1_3	Kupffer cells	0
	CCTAGCTGTTAGATGA-1_3	Kupffer cells	0
	CCTAGCTTCTGCAGTA-1_3	Kupffer cells	0
	CCTATTATCAGCTCGG-1_3	Kupffer cells	0
	CCTTACGGTTCAGGCC-1_3	Kupffer cells	0
	CCTTCCCTCGTGGGAA-1_3	Kupffer cells	0
	CCTTCGAGTCGTTGTA-1_3	Kupffer cells	0
	CCTTCGATCAGCTCGG-1_3	Kupffer cells	0
	CCTTTCTTCTTGAGAC-1_3	Kupffer cells	0
	CGACCTTGTGTAATGA-1_3	Kupffer cells	0
	CGACTTCCATTATCTC-1_3	Kupffer cells	0
	CGACTTCTCCGAACGC-1_3	Kupffer cells	3.08902
	CGAGCACAGTCAATAG-1_3	Kupffer cells	0
	CGAGCCATCGCTTGTC-1_3	Kupffer cells	2.4852
	CGATGGCGTGGCCCTA-1_3	Kupffer cells	0
	CGATGTAAGATGTGGC-1_3	Kupffer cells	0
	CGATGTAAGGCCCTCA-1_3	Kupffer cells	3.14532
	CGATTGAAGCTAAGAT-1_3	Kupffer cells	0
	CGCCAAGAGAAGGGTA-1_3	Kupffer cells	0
	CGCCAAGAGAATAGGG-1_3	Kupffer cells	0
	CGCCAAGTCAACGGCC-1_3	Kupffer cells	0
	CGCGGTACAACGCACC-1_3	Kupffer cells	0
	CGCTATCCATGTCCTC-1_3	Kupffer cells	0
	CGCTGGACATTACGAC-1_3	Kupffer cells	0
	CGGACACTCAGTACGT-1_3	Kupffer cells	0
	CGGACGTCAGGACCCT-1_3	Kupffer cells	0
	CGGACGTTCCCATTAT-1_3	Kupffer cells	0
	CGGAGCTCAAGCTGTT-1_3	Kupffer cells	0
	CGGAGTCGTGAGTATA-1_3	Kupffer cells	0
	CGGCTAGTCGTATCAG-1_3	Kupffer cells	0
	CGGGTCAAGCTTCGCG-1_3	Kupffer cells	0
	CGGGTCAAGTGAACGC-1_3	Kupffer cells	0
	CGGGTCACATCAGTCA-1_3	Kupffer cells	0
	CGGTTAAAGCTGTTCA-1_3	Kupffer cells	2.25195
	CGTAGCGAGATACACA-1_3	Kupffer cells	0
	CGTAGGCAGTGGTAGC-1_3	Kupffer cells	0
	CGTCACTTCAAAGACA-1_3	Kupffer cells	0
	CGTCCATGTTGTACAC-1_3	Kupffer cells	2.24129
	CGTGTAATCAGTGTTG-1_3	Kupffer cells	0
	CGTGTCTAGCTGCAAG-1_3	Kupffer cells	0
	CTAACTTCAGGCTCAC-1_3	Kupffer cells	2.66234
	CTAATGGGTAAGTGGC-1_3	Kupffer cells	0
	CTACATTAGAGGGCTT-1_3	Kupffer cells	0
	CTACATTCACAACGCC-1_3	Kupffer cells	0
	CTACATTCACATTAGC-1_3	Kupffer cells	0
	CTACCCAAGGGAAACA-1_3	Kupffer cells	0
	CTACGTCTCATATCGG-1_3	Kupffer cells	0
	CTAGAGTAGCGTTGCC-1_3	Kupffer cells	0
	CTAGAGTCAACACCTA-1_3	Kupffer cells	0
	CTAGAGTGTCCAACTA-1_3	Kupffer cells	0
	CTAGTGAGTTTAGGAA-1_3	Kupffer cells	0
	CTCGAAAGTACCTACA-1_3	Kupffer cells	0
	CTCGGAGGTTCACGGC-1_3	Kupffer cells	0
	CTCGTACTCGGAAACG-1_3	Kupffer cells	0
	CTCTAATGTGACGGTA-1_3	Kupffer cells	0
	CTCTAATTCGGAATCT-1_3	Kupffer cells	0
	CTCTACGGTTACCAGT-1_3	Kupffer cells	0
	CTCTACGTCCTTTCTC-1_3	Kupffer cells	0
	CTCTGGTAGGTGCAAC-1_3	Kupffer cells	0
	CTGATCCTCACCACCT-1_3	Kupffer cells	0
	CTGCCTACAAGCTGTT-1_3	Kupffer cells	0
	CTGCGGAGTCAGAAGC-1_3	Kupffer cells	0
	CTGCGGAGTCCGAACC-1_3	Kupffer cells	0
	CTGCTGTAGTACGTTC-1_3	Kupffer cells	3.05487
	CTGCTGTGTTTGTGTG-1_3	Kupffer cells	0
	CTGGTCTAGAAGGCCT-1_3	Kupffer cells	0
	CTGGTCTAGGTGCAAC-1_3	Kupffer cells	0
	CTGGTCTGTGATAAAC-1_3	Kupffer cells	0
	CTGGTCTTCGTTACGA-1_3	Kupffer cells	0
	CTGTTTAGTTGTTTGG-1_3	Kupffer cells	0
	CTTAACTGTCGGGTCT-1_3	Kupffer cells	0
	CTTCTCTAGTTAGGTA-1_3	Kupffer cells	3.02102
	CTTCTCTGTTGAACTC-1_3	Kupffer cells	0
	CTTGGCTGTTGAACTC-1_3	Kupffer cells	0
	GAAACTCTCCTAGTGA-1_3	Kupffer cells	0
	GAACATCCACGGCCAT-1_3	Kupffer cells	0
	GAACCTAGTATTAGCC-1_3	Kupffer cells	0
	GAACCTAGTCACTGGC-1_3	Kupffer cells	2.46625
	GAACCTATCGCCCTTA-1_3	Kupffer cells	0
	GAACGGACAGACAAGC-1_3	Kupffer cells	0
	GAACGGAGTGTTCTTT-1_3	Kupffer cells	0
	GAATAAGAGATAGGAG-1_3	Kupffer cells	0
	GAATGAAGTTTAAGCC-1_3	Kupffer cells	0
	GACAGAGAGGGCTTCC-1_3	Kupffer cells	0
	GACAGAGAGGTGCAAC-1_3	Kupffer cells	0
	GACAGAGCACTGAAGG-1_3	Kupffer cells	0
	GACAGAGCAGGTGGAT-1_3	Kupffer cells	0
	GACGGCTCAATGTTGC-1_3	Kupffer cells	0
	GACGTGCTCCTATTCA-1_3	Kupffer cells	0
	GACTACATCCTGTACC-1_3	Kupffer cells	0
	GACTGCGAGCACGCCT-1_3	Kupffer cells	0
	GAGGTGACAGCTCGAC-1_3	Kupffer cells	0
	GAGTCCGCAGCCTTGG-1_3	Kupffer cells	2.51612
	GAGTCCGCAGCTTCGG-1_3	Kupffer cells	0
	GAGTCCGTCACGCGGT-1_3	Kupffer cells	0
	GAGTCCGTCGTCACGG-1_3	Kupffer cells	0
	GATCGATAGTGGGCTA-1_3	Kupffer cells	0
	GATCGATCATGCCCGA-1_3	Kupffer cells	0
	GATGAGGAGACTGTAA-1_3	Kupffer cells	0
	GATGAGGAGCTGCCCA-1_3	Kupffer cells	0
	GATGAGGTCACTGGGC-1_3	Kupffer cells	0
	GATTCAGAGTTGAGAT-1_3	Kupffer cells	0
	GCAATCAGTATTCTCT-1_3	Kupffer cells	0
	GCAATCAGTCATACTG-1_3	Kupffer cells	0
	GCAATCATCAGAGCTT-1_3	Kupffer cells	0
	GCAGCCAGTAGCGCAA-1_3	Kupffer cells	0
	GCATGATTCACGCGGT-1_3	Kupffer cells	0
	GCATGCGAGAATAGGG-1_3	Kupffer cells	0
	GCATGCGAGGCTATCT-1_3	Kupffer cells	0
	GCCTCTATCCGGGTGT-1_3	Kupffer cells	0
	GCCTCTATCGCTGATA-1_3	Kupffer cells	0
	GCGACCAAGACCTAGG-1_3	Kupffer cells	0
	GCGACCACACGGTAGA-1_3	Kupffer cells	0
	GCGAGAAGTGCTGTAT-1_3	Kupffer cells	0
	GCGCAACCAGCGTTCG-1_3	Kupffer cells	2.69558
	GCGCCAAAGTGGCACA-1_3	Kupffer cells	0
	GCGGGTTGTTCCGTCT-1_3	Kupffer cells	0
	GCTGCGATCTGCGGCA-1_3	Kupffer cells	0
	GCTGCTTCAAGCCGTC-1_3	Kupffer cells	0
	GCTGCTTGTGGTGTAG-1_3	Kupffer cells	0
	GCTGGGTTCGGTCCGA-1_3	Kupffer cells	2.77804
	GCTTCCACACGTCAGC-1_3	Kupffer cells	0
	GCTTCCACATCACGTA-1_3	Kupffer cells	0
	GCTTGAATCGGCATCG-1_3	Kupffer cells	0
	GCTTGAATCGTACGGC-1_3	Kupffer cells	0
	GCTTGAATCTACCAGA-1_3	Kupffer cells	0
	GGAAAGCGTTCTGAAC-1_3	Kupffer cells	0
	GGAATAAAGGGATCTG-1_3	Kupffer cells	0
	GGAATAACAAGAAGAG-1_3	Kupffer cells	0
	GGACAAGGTTCCACAA-1_3	Kupffer cells	0
	GGACAAGTCTGTACGA-1_3	Kupffer cells	3.0769
	GGACATTAGTGTTTGC-1_3	Kupffer cells	0
	GGACATTCATGCAATC-1_3	Kupffer cells	0
	GGACATTGTGCAACTT-1_3	Kupffer cells	0
	GGACGTCGTGCAACGA-1_3	Kupffer cells	0
	GGAGCAAGTGCGCTTG-1_3	Kupffer cells	0
	GGATGTTCAGTGACAG-1_3	Kupffer cells	4.04979
	GGATGTTGTGGTTTCA-1_3	Kupffer cells	0
	GGATGTTTCGAGGTAG-1_3	Kupffer cells	0
	GGCGACTAGTACGATA-1_3	Kupffer cells	0
	GGCGTGTAGCCGTCGT-1_3	Kupffer cells	0
	GGCGTGTCAGTATGCT-1_3	Kupffer cells	0
	GGCTCGAAGTAGATGT-1_3	Kupffer cells	0
	GGGAATGGTGGACGAT-1_3	Kupffer cells	0
	GGGAATGTCACAAACC-1_3	Kupffer cells	0
	GGGACCTCACATCCAA-1_3	Kupffer cells	0
	GGGACCTCACGACTCG-1_3	Kupffer cells	0
	GGGACCTTCCCAACGG-1_3	Kupffer cells	0
	GGGCACTGTCACAAGG-1_3	Kupffer cells	0
	GGGTTGCAGCCAGAAC-1_3	Kupffer cells	0
	GGGTTGCCAAGCGTAG-1_3	Kupffer cells	0
	GGTATTGAGCACAGGT-1_3	Kupffer cells	0
	GGTATTGCACCCATGG-1_3	Kupffer cells	0
	GGTATTGTCTCAAACG-1_3	Kupffer cells	2.90093
	GGTGAAGGTTCACGGC-1_3	Kupffer cells	0
	GTAACGTCATTAGCCA-1_3	Kupffer cells	0
	GTACGTAAGGTGCTAG-1_3	Kupffer cells	0
	GTACGTACATACTACG-1_3	Kupffer cells	3.54098
	GTACTCCAGTAGCCGA-1_3	Kupffer cells	0
	GTACTCCTCGTAGGAG-1_3	Kupffer cells	0
	GTAGGCCTCCTCATTA-1_3	Kupffer cells	0
	GTATCTTAGAGGTTAT-1_3	Kupffer cells	0
	GTATCTTTCTATGTGG-1_3	Kupffer cells	0
	GTATTCTAGGCCATAG-1_3	Kupffer cells	0
	GTCACGGGTAGTGAAT-1_3	Kupffer cells	0
	GTCACGGTCTATCCCG-1_3	Kupffer cells	3.83205
	GTCCTCAGTGGGTCAA-1_3	Kupffer cells	0
	GTCGGGTGTTAGAACA-1_3	Kupffer cells	0
	GTCTTCGCAATGGATA-1_3	Kupffer cells	0
	GTGCAGCGTATGAATG-1_3	Kupffer cells	0
	GTGCATACATTTGCCC-1_3	Kupffer cells	0
	GTGCATAGTCGTCTTC-1_3	Kupffer cells	0
	GTGGGTCCACCGTTGG-1_3	Kupffer cells	0
	GTGTGCGCAGATGAGC-1_3	Kupffer cells	3.335
	GTGTTAGCATAACCTG-1_3	Kupffer cells	0
	GTTAAGCAGGAATGGA-1_3	Kupffer cells	0
	GTTAAGCTCTGATTCT-1_3	Kupffer cells	0
	GTTTCTACAACAACCT-1_3	Kupffer cells	0
	TAAACCGTCCTCAATT-1_3	Kupffer cells	0
	TAAGAGATCTGTCCGT-1_3	Kupffer cells	0
	TAAGCGTCATCAGTCA-1_3	Kupffer cells	0
	TAAGTGCCACTGTTAG-1_3	Kupffer cells	0
	TACCTATGTTACCGAT-1_3	Kupffer cells	2.81902
	TACCTATTCATGTGGT-1_3	Kupffer cells	0
	TACGGGCAGAATGTTG-1_3	Kupffer cells	0
	TACGGTATCTTCTGGC-1_3	Kupffer cells	0
	TACTCGCTCGAACGGA-1_3	Kupffer cells	3.47261
	TACTTACGTAAACACA-1_3	Kupffer cells	0
	TACTTGTTCCAGTAGT-1_3	Kupffer cells	0
	TAGACCACAATCTGCA-1_3	Kupffer cells	0
	TAGTGGTAGCTTATCG-1_3	Kupffer cells	0
	TAGTGGTCAGTCCTTC-1_3	Kupffer cells	0
	TAGTTGGCAATGGACG-1_3	Kupffer cells	0
	TCAACGAAGGGAACGG-1_3	Kupffer cells	2.92296
	TCAACGACAGGTCTCG-1_3	Kupffer cells	0
	TCAACGAGTCTAGCCG-1_3	Kupffer cells	0
	TCAACGATCTCTGCTG-1_3	Kupffer cells	0
	TCACGAAGTTAAGACA-1_3	Kupffer cells	0
	TCAGCAACACCACCAG-1_3	Kupffer cells	0
	TCAGCTCTCACTATTC-1_3	Kupffer cells	0
	TCATTACAGCGTAGTG-1_3	Kupffer cells	0
	TCGAGGCCAATCCGAT-1_3	Kupffer cells	0
	TCGAGGCTCTATGTGG-1_3	Kupffer cells	0
	TCGCGAGAGTCACGCC-1_3	Kupffer cells	0
	TCGCGTTCAAAGTGCG-1_3	Kupffer cells	0
	TCGGGACGTCGATTGT-1_3	Kupffer cells	0
	TCGGGACTCCGCAAGC-1_3	Kupffer cells	0
	TCGTACCTCCAGAAGG-1_3	Kupffer cells	0
	TCGTAGAGTATAATGG-1_3	Kupffer cells	0
	TCGTAGATCACCATAG-1_3	Kupffer cells	0
	TCTATTGCACATCCGG-1_3	Kupffer cells	0
	TCTATTGGTATAATGG-1_3	Kupffer cells	0
	TCTATTGTCATAACCG-1_3	Kupffer cells	2.632
	TCTGAGAGTCACACGC-1_3	Kupffer cells	0
	TCTGGAAGTCCGAAGA-1_3	Kupffer cells	0
	TCTTCGGAGCCCTAAT-1_3	Kupffer cells	0
	TGAAAGAAGAAACCTA-1_3	Kupffer cells	0
	TGACTAGTCATTTGGG-1_3	Kupffer cells	0
	TGAGAGGAGCAACGGT-1_3	Kupffer cells	0
	TGAGAGGAGTCGCCGT-1_3	Kupffer cells	0
	TGAGCATAGCCAGAAC-1_3	Kupffer cells	0
	TGAGCCGTCAGCCTAA-1_3	Kupffer cells	0
	TGATTTCTCTCATTCA-1_3	Kupffer cells	0
	TGCACCTGTAATCACC-1_3	Kupffer cells	0
	TGCCAAAAGCCAACAG-1_3	Kupffer cells	0
	TGCGTGGAGATGCCAG-1_3	Kupffer cells	0
	TGCGTGGCATGGTAGG-1_3	Kupffer cells	0
	TGCTACCAGCCACTAT-1_3	Kupffer cells	2.48793
	TGCTACCAGGCATGGT-1_3	Kupffer cells	0
	TGCTACCCAGTGGAGT-1_3	Kupffer cells	0
	TGGACGCAGCTGATAA-1_3	Kupffer cells	0
	TGGCGCAAGTATCTCG-1_3	Kupffer cells	0
	TGGGAAGAGGGTCGAT-1_3	Kupffer cells	0
	TGGGCGTTCCAAGCCG-1_3	Kupffer cells	2.47837
	TGTATTCCAGTAAGAT-1_3	Kupffer cells	0
	TGTCCCACATTGGTAC-1_3	Kupffer cells	0
	TGTGTTTGTCTCTTAT-1_3	Kupffer cells	0
	TGTTCCGCAATAGCAA-1_3	Kupffer cells	0
	TGTTCCGGTTACGACT-1_3	Kupffer cells	0
	TTAACTCTCCTCTAGC-1_3	Kupffer cells	0
	TTAGGACAGGCTAGGT-1_3	Kupffer cells	0
	TTAGGACGTCCCTTGT-1_3	Kupffer cells	0
	TTAGGCAAGGCAGTCA-1_3	Kupffer cells	0
	TTAGGCACACCAGATT-1_3	Kupffer cells	0
	TTAGTTCCAAAGGTGC-1_3	Kupffer cells	0
	TTAGTTCGTAACGTTC-1_3	Kupffer cells	0
	TTCGGTCCACCTCGTT-1_3	Kupffer cells	0
	TTCGGTCGTATTCTCT-1_3	Kupffer cells	0
	TTCTCAACAACGATCT-1_3	Kupffer cells	0
	TTCTCAACAAGCGATG-1_3	Kupffer cells	0
	TTCTTAGCACGGTAGA-1_3	Kupffer cells	0
	TTGAACGGTTATCCGA-1_3	Kupffer cells	0
	TTGAACGTCTTACCTA-1_3	Kupffer cells	0
	TTGACTTCAGCTGCAC-1_3	Kupffer cells	0
	TTGCCGTTCAGATAAG-1_3	Kupffer cells	2.83744
	TTGCCGTTCTACTTAC-1_3	Kupffer cells	0
	TTGGAACAGGCTAGAC-1_3	Kupffer cells	0
	TTGTAGGTCGAGAACG-1_3	Kupffer cells	0
	AAACCTGGTGCTAGCC-1_4	Kupffer cells	2.71577
	AAAGATGAGACAGACC-1_4	Kupffer cells	0
	AAAGATGGTCAGAGGT-1_4	Kupffer cells	3.14788
	AAAGCAACAGCTGTGC-1_4	Kupffer cells	0
	AAAGCAACATACGCTA-1_4	Kupffer cells	0
	AAAGCAAGTCATGCCG-1_4	Kupffer cells	3.16902
	AAAGCAAGTTCCACGG-1_4	Kupffer cells	0
	AAAGTAGCACGGTAGA-1_4	Kupffer cells	0
	AAAGTAGCACTATCTT-1_4	Kupffer cells	0
	AAAGTAGGTAGGCATG-1_4	Kupffer cells	3.12015
	AAAGTAGGTTACGTCA-1_4	Kupffer cells	0
	AAAGTAGTCAGAGCTT-1_4	Kupffer cells	0
	AACACGTGTATATGGA-1_4	Kupffer cells	0
	AACCATGAGCTAACAA-1_4	Kupffer cells	0
	AACCATGCATCCGGGT-1_4	Kupffer cells	0
	AACCATGGTCTTCGTC-1_4	Kupffer cells	0
	AACCGCGGTGACGGTA-1_4	Kupffer cells	0
	AACGTTGAGACCTAGG-1_4	Kupffer cells	0
	AACGTTGAGACTGTAA-1_4	Kupffer cells	0
	AACGTTGCACAGGCCT-1_4	Kupffer cells	0
	AACGTTGGTCCTCTTG-1_4	Kupffer cells	0
	AACGTTGTCTGGCGTG-1_4	Kupffer cells	0
	AACTCAGAGGACCACA-1_4	Kupffer cells	0
	AACTCAGGTGCTTCTC-1_4	Kupffer cells	0
	AACTCCCGTCTCATCC-1_4	Kupffer cells	0
	AACTCTTGTAGCGTGA-1_4	Kupffer cells	0
	AACTCTTTCGTGACAT-1_4	Kupffer cells	0
	AACTGGTAGATGTAAC-1_4	Kupffer cells	0
	AACTGGTGTGCGCTTG-1_4	Kupffer cells	0
	AACTTTCAGATGGCGT-1_4	Kupffer cells	0
	AACTTTCAGGGCTCTC-1_4	Kupffer cells	0
	AACTTTCCAGACGTAG-1_4	Kupffer cells	3.71182
	AACTTTCGTAGCTTGT-1_4	Kupffer cells	0
	AACTTTCTCTGCCAGG-1_4	Kupffer cells	0
	AAGACCTGTAGGCATG-1_4	Kupffer cells	0
	AAGACCTTCGCCAGCA-1_4	Kupffer cells	0
	AAGCCGCAGGTCATCT-1_4	Kupffer cells	0
	AAGCCGCCAGGGAGAG-1_4	Kupffer cells	2.77677
	AAGGAGCAGTTCGCAT-1_4	Kupffer cells	0
	AAGGAGCCACGCCAGT-1_4	Kupffer cells	0
	AAGGAGCGTTCAGACT-1_4	Kupffer cells	0
	AAGGAGCGTTGATTCG-1_4	Kupffer cells	0
	AAGGCAGCAGTCAGCC-1_4	Kupffer cells	0
	AAGGCAGGTACCGAGA-1_4	Kupffer cells	0
	AAGGCAGTCGCGCCAA-1_4	Kupffer cells	0
	AAGGCAGTCGTACCGG-1_4	Kupffer cells	0
	AAGGTTCAGGCAGGTT-1_4	Kupffer cells	3.05313
	AAGTCTGCAGGGTACA-1_4	Kupffer cells	0
	AATCCAGAGAGTACCG-1_4	Kupffer cells	2.72652
	AATCCAGAGATAGCAT-1_4	Kupffer cells	0
	AATCCAGAGTGGCACA-1_4	Kupffer cells	0
	AATCCAGCAAGCCATT-1_4	Kupffer cells	0
	AATCGGTAGATACACA-1_4	Kupffer cells	0
	AATCGGTTCATGTCCC-1_4	Kupffer cells	0
	ACACCAATCTTAGCCC-1_4	Kupffer cells	0
	ACACCCTAGGAGCGAG-1_4	Kupffer cells	0
	ACACCCTCAACTGCGC-1_4	Kupffer cells	0
	ACACCCTCAATCGAAA-1_4	Kupffer cells	0
	ACACCGGAGAGTCGGT-1_4	Kupffer cells	0
	ACACTGAAGTACTTGC-1_4	Kupffer cells	3.43176
	ACACTGATCCTATGTT-1_4	Kupffer cells	0
	ACAGCCGGTGTGACCC-1_4	Kupffer cells	0
	ACAGCCGTCTTGTATC-1_4	Kupffer cells	0
	ACAGCTACACCGCTAG-1_4	Kupffer cells	0
	ACAGCTATCGTTACAG-1_4	Kupffer cells	0
	ACATACGAGTGGACGT-1_4	Kupffer cells	0
	ACATACGCACCCATTC-1_4	Kupffer cells	0
	ACATGGTCAGCCTTGG-1_4	Kupffer cells	2.99324
	ACATGGTTCGTCGTTC-1_4	Kupffer cells	0
	ACCCACTAGTGGGCTA-1_4	Kupffer cells	0
	ACCCACTGTATCTGCA-1_4	Kupffer cells	0
	ACCCACTTCTTAACCT-1_4	Kupffer cells	0
	ACCGTAAAGAAACCAT-1_4	Kupffer cells	0
	ACCGTAAAGATGCCAG-1_4	Kupffer cells	0
	ACCGTAAGTAGCTAAA-1_4	Kupffer cells	2.96314
	ACCGTAATCAGCTCTC-1_4	Kupffer cells	0
	ACCTTTAAGTGGCACA-1_4	Kupffer cells	2.97084
	ACCTTTAGTATGAATG-1_4	Kupffer cells	0
	ACGAGCCAGCTAGGCA-1_4	Kupffer cells	0
	ACGAGCCCACCAGGTC-1_4	Kupffer cells	0
	ACGAGCCCAGAGTGTG-1_4	Kupffer cells	0
	ACGAGGAAGCACCGCT-1_4	Kupffer cells	0
	ACGAGGAAGCGTTTAC-1_4	Kupffer cells	0
	ACGAGGAAGTGACATA-1_4	Kupffer cells	0
	ACGAGGATCTCGGACG-1_4	Kupffer cells	0
	ACGATGTTCGTAGGTT-1_4	Kupffer cells	0
	ACGCAGCGTTAAAGTG-1_4	Kupffer cells	0
	ACGCCGAAGCGATGAC-1_4	Kupffer cells	0
	ACGCCGAGTAGATTAG-1_4	Kupffer cells	0
	ACGGAGATCGCCATAA-1_4	Kupffer cells	0
	ACGGCCAAGAGTGACC-1_4	Kupffer cells	0
	ACGGCCATCTTTAGGG-1_4	Kupffer cells	0
	ACGGGCTGTGACGGTA-1_4	Kupffer cells	3.7579
	ACGGGCTTCGACGGAA-1_4	Kupffer cells	0
	ACGGGTCCAGGAACGT-1_4	Kupffer cells	0
	ACGGGTCCATATACGC-1_4	Kupffer cells	3.6821
	ACGTCAAAGAGGGATA-1_4	Kupffer cells	0
	ACGTCAAGTGGCGAAT-1_4	Kupffer cells	0
	ACGTCAAGTTTGTTGG-1_4	Kupffer cells	0
	ACGTCAATCTCCCTGA-1_4	Kupffer cells	0
	ACTATCTCATTCCTGC-1_4	Kupffer cells	0
	ACTGAACAGGAGCGTT-1_4	Kupffer cells	0
	ACTGAACCATCACAAC-1_4	Kupffer cells	0
	ACTGAACGTCAGCTAT-1_4	Kupffer cells	2.54994
	ACTGAGTAGCAGGTCA-1_4	Kupffer cells	0
	ACTGAGTAGTGTGAAT-1_4	Kupffer cells	0
	ACTGAGTCAGGGTACA-1_4	Kupffer cells	0
	ACTGAGTTCACCATAG-1_4	Kupffer cells	0
	ACTGATGTCGAATGGG-1_4	Kupffer cells	0
	ACTGATGTCGGCGGTT-1_4	Kupffer cells	0
	ACTGATGTCGTAGGTT-1_4	Kupffer cells	0
	ACTGCTCAGAATTGTG-1_4	Kupffer cells	0
	ACTGCTCAGGGAACGG-1_4	Kupffer cells	0
	ACTGCTCGTCTCCCTA-1_4	Kupffer cells	0
	ACTGTCCAGACCCACC-1_4	Kupffer cells	3.00246
	ACTGTCCCACAGACTT-1_4	Kupffer cells	3.45463
	ACTGTCCTCTGCGACG-1_4	Kupffer cells	0
	ACTGTCCTCTGGGCCA-1_4	Kupffer cells	0
	ACTGTCCTCTTGCATT-1_4	Kupffer cells	0
	ACTTACTAGCTGAAAT-1_4	Kupffer cells	0
	ACTTACTCACTCTGTC-1_4	Kupffer cells	0
	ACTTGTTCAGATTGCT-1_4	Kupffer cells	2.89381
	ACTTTCATCTTCTGGC-1_4	Kupffer cells	0
	AGAATAGCAACTGCGC-1_4	Kupffer cells	0
	AGAATAGGTATAGGGC-1_4	Kupffer cells	2.56643
	AGACGTTAGTGTCTCA-1_4	Kupffer cells	0
	AGAGCGAAGCTAGTCT-1_4	Kupffer cells	0
	AGAGCGAGTCTCTTAT-1_4	Kupffer cells	0
	AGAGCTTGTGCCTGCA-1_4	Kupffer cells	0
	AGAGTGGTCAACCATG-1_4	Kupffer cells	0
	AGAGTGGTCCATGAGT-1_4	Kupffer cells	0
	AGAGTGGTCTACTATC-1_4	Kupffer cells	2.87058
	AGAGTGGTCTTTACAC-1_4	Kupffer cells	0
	AGATCTGGTACTCTCC-1_4	Kupffer cells	0
	AGATTGCCAGCAGTTT-1_4	Kupffer cells	0
	AGATTGCGTATTACCG-1_4	Kupffer cells	0
	AGATTGCTCCGCATCT-1_4	Kupffer cells	0
	AGCAGCCCACAGCCCA-1_4	Kupffer cells	0
	AGCATACAGACCTAGG-1_4	Kupffer cells	0
	AGCATACGTAACGTTC-1_4	Kupffer cells	0
	AGCATACGTAGAGCTG-1_4	Kupffer cells	0
	AGCATACGTCAGATAA-1_4	Kupffer cells	0
	AGCCTAACAGCTATTG-1_4	Kupffer cells	0
	AGCCTAATCCTTGACC-1_4	Kupffer cells	0
	AGCCTAATCTTGAGAC-1_4	Kupffer cells	0
	AGCGGTCGTTCAGGCC-1_4	Kupffer cells	0
	AGCGGTCGTTGGTGGA-1_4	Kupffer cells	0
	AGCGTATCACCTTGTC-1_4	Kupffer cells	3.5647
	AGCGTATCATGCAATC-1_4	Kupffer cells	0
	AGCGTATTCACCGGGT-1_4	Kupffer cells	2.98678
	AGCGTCGGTTCCTCCA-1_4	Kupffer cells	0
	AGCTCCTTCTAACTGG-1_4	Kupffer cells	0
	AGCTCTCTCCTTGACC-1_4	Kupffer cells	0
	AGCTTGAAGGTCGGAT-1_4	Kupffer cells	0
	AGGCCACCATGCCTAA-1_4	Kupffer cells	0
	AGGGAGTAGGCAGGTT-1_4	Kupffer cells	0
	AGGGAGTGTTCAACCA-1_4	Kupffer cells	0
	AGGGATGCATCCGCGA-1_4	Kupffer cells	0
	AGGGTGAAGGGCTTCC-1_4	Kupffer cells	0
	AGGGTGACAATAAGCA-1_4	Kupffer cells	0
	AGGGTGAGTGAACCTT-1_4	Kupffer cells	0
	AGGGTGATCAGGCCCA-1_4	Kupffer cells	0
	AGGTCATGTGCGGTAA-1_4	Kupffer cells	0
	AGGTCATTCAGATAAG-1_4	Kupffer cells	0
	AGGTCATTCTGGTATG-1_4	Kupffer cells	0
	AGGTCCGGTAGCTCCG-1_4	Kupffer cells	0
	AGTAGTCCAGAAGCAC-1_4	Kupffer cells	0
	AGTCTTTAGAAACCGC-1_4	Kupffer cells	0
	AGTCTTTGTAGTACCT-1_4	Kupffer cells	0
	AGTCTTTTCAGGCAAG-1_4	Kupffer cells	0
	AGTCTTTTCCTAGAAC-1_4	Kupffer cells	0
	AGTGGGAGTGAGGGTT-1_4	Kupffer cells	0
	AGTGGGAGTTGGTTTG-1_4	Kupffer cells	0
	AGTGGGATCGTTACAG-1_4	Kupffer cells	0
	AGTGTCACACACGCTG-1_4	Kupffer cells	0
	AGTTGGTAGTCGAGTG-1_4	Kupffer cells	2.65444
	ATAAGAGGTCTGCAAT-1_4	Kupffer cells	0
	ATAGACCTCCTGCAGG-1_4	Kupffer cells	0
	ATCACGAGTAGCGCAA-1_4	Kupffer cells	0
	ATCATCTAGTAGATGT-1_4	Kupffer cells	0
	ATCATCTGTAGAAAGG-1_4	Kupffer cells	0
	ATCATCTGTGCACGAA-1_4	Kupffer cells	0
	ATCATGGCATCACCCT-1_4	Kupffer cells	0
	ATCATGGGTTTGTGTG-1_4	Kupffer cells	0
	ATCCACCAGCCTTGAT-1_4	Kupffer cells	0
	ATCCACCCACCTGGTG-1_4	Kupffer cells	0
	ATCCACCGTAAGTTCC-1_4	Kupffer cells	0
	ATCCACCTCAGTCAGT-1_4	Kupffer cells	0
	ATCCGAAAGGTCATCT-1_4	Kupffer cells	0
	ATCCGAAGTCGAAAGC-1_4	Kupffer cells	0
	ATCCGAAGTTCCCTTG-1_4	Kupffer cells	0
	ATCGAGTGTACTTAGC-1_4	Kupffer cells	0
	ATCTACTAGAAACCTA-1_4	Kupffer cells	0
	ATCTACTTCATTGCCC-1_4	Kupffer cells	0
	ATCTACTTCTCCAGGG-1_4	Kupffer cells	0
	ATGAGGGCAGCGTTCG-1_4	Kupffer cells	0
	ATGAGGGCAGTAAGAT-1_4	Kupffer cells	0
	ATGAGGGGTGCAACTT-1_4	Kupffer cells	3.24331
	ATGCGATCAAACGCGA-1_4	Kupffer cells	0
	ATGGGAGCATCTATGG-1_4	Kupffer cells	0
	ATGTGTGCATTGCGGC-1_4	Kupffer cells	0
	ATGTGTGGTTGACGTT-1_4	Kupffer cells	0
	ATGTGTGTCGTTTAGG-1_4	Kupffer cells	0
	ATTACTCCATATGGTC-1_4	Kupffer cells	0
	ATTACTCCATTCACTT-1_4	Kupffer cells	0
	ATTCTACGTCGCGAAA-1_4	Kupffer cells	0
	ATTGGACTCAGGCGAA-1_4	Kupffer cells	2.91649
	ATTGGACTCCAAAGTC-1_4	Kupffer cells	0
	ATTGGACTCGGAGCAA-1_4	Kupffer cells	0
	ATTGGACTCGTCTGAA-1_4	Kupffer cells	0
	ATTTCTGTCAGCTCTC-1_4	Kupffer cells	0
	CAACCAAAGCAACGGT-1_4	Kupffer cells	0
	CAACCAAGTCTTGCGG-1_4	Kupffer cells	3.5724
	CAACCAAGTTGTGGCC-1_4	Kupffer cells	3.1745
	CAACCTCGTTTCGCTC-1_4	Kupffer cells	0
	CAACTAGCATGGTTGT-1_4	Kupffer cells	0
	CAAGATCAGAACTCGG-1_4	Kupffer cells	0
	CAAGATCAGGGTGTGT-1_4	Kupffer cells	0
	CAAGATCCAAACCCAT-1_4	Kupffer cells	0
	CAAGATCCAGTAAGAT-1_4	Kupffer cells	0
	CAAGGCCCACATTCGA-1_4	Kupffer cells	0
	CAAGGCCGTGCAGTAG-1_4	Kupffer cells	0
	CAAGGCCTCCACGTTC-1_4	Kupffer cells	0
	CAAGTTGAGAGAACAG-1_4	Kupffer cells	0
	CAAGTTGAGGACTGGT-1_4	Kupffer cells	0
	CAAGTTGAGTACCGGA-1_4	Kupffer cells	0
	CAAGTTGAGTTCGCGC-1_4	Kupffer cells	0
	CAAGTTGGTCTAGGTT-1_4	Kupffer cells	0
	CAAGTTGGTTATCCGA-1_4	Kupffer cells	0
	CACACCTAGGTGATTA-1_4	Kupffer cells	0
	CACACCTTCACTTCAT-1_4	Kupffer cells	3.11499
	CACACCTTCAGAAATG-1_4	Kupffer cells	0
	CACACTCAGCAGGTCA-1_4	Kupffer cells	0
	CACACTCAGCTAGTCT-1_4	Kupffer cells	0
	CACACTCCATCGATTG-1_4	Kupffer cells	0
	CACACTCGTGGTCTCG-1_4	Kupffer cells	0
	CACAGGCTCTTGCCGT-1_4	Kupffer cells	0
	CACAGTACACTTAAGC-1_4	Kupffer cells	0
	CACATAGTCGACGGAA-1_4	Kupffer cells	0
	CACATTTCATGCCACG-1_4	Kupffer cells	0
	CACCACTAGGGTGTTG-1_4	Kupffer cells	0
	CACCAGGCACAGCGTC-1_4	Kupffer cells	0
	CACCAGGCAGGTCTCG-1_4	Kupffer cells	0
	CACCTTGGTATCAGTC-1_4	Kupffer cells	0
	CACCTTGGTTAGGGTG-1_4	Kupffer cells	0
	CACCTTGTCCGAGCCA-1_4	Kupffer cells	0
	CACTCCAAGTCGTTTG-1_4	Kupffer cells	3.28196
	CACTCCACACTGTCGG-1_4	Kupffer cells	0
	CACTCCAGTCGCATCG-1_4	Kupffer cells	0
	CACTCCAGTGCACTTA-1_4	Kupffer cells	0
	CAGAATCGTGCAGTAG-1_4	Kupffer cells	0
	CAGAATCTCGGTGTCG-1_4	Kupffer cells	3.07651
	CAGATCAAGTACGCCC-1_4	Kupffer cells	0
	CAGATCAAGTATCGAA-1_4	Kupffer cells	0
	CAGATCACAGCCACCA-1_4	Kupffer cells	3.01602
	CAGATCATCAACTCTT-1_4	Kupffer cells	0
	CAGCAGCAGGCTCAGA-1_4	Kupffer cells	0
	CAGCATACAAACTGCT-1_4	Kupffer cells	0
	CAGCATATCAGGCAAG-1_4	Kupffer cells	3.94218
	CAGCCGAGTCAATACC-1_4	Kupffer cells	0
	CAGCGACAGCGATGAC-1_4	Kupffer cells	0
	CAGCGACAGGCTAGCA-1_4	Kupffer cells	0
	CAGCGACCAAGTAGTA-1_4	Kupffer cells	0
	CAGCGACCATGTCCTC-1_4	Kupffer cells	0
	CAGCGACGTAGAGCTG-1_4	Kupffer cells	0
	CAGCGACGTTAGAACA-1_4	Kupffer cells	0
	CAGCGACTCCTATGTT-1_4	Kupffer cells	0
	CAGCTAACACACGCTG-1_4	Kupffer cells	0
	CAGCTGGAGCGTTGCC-1_4	Kupffer cells	0
	CAGCTGGGTGGGTATG-1_4	Kupffer cells	0
	CAGGTGCCACGTGAGA-1_4	Kupffer cells	0
	CAGGTGCGTCCGTCAG-1_4	Kupffer cells	0
	CAGTCCTAGATCTGAA-1_4	Kupffer cells	0
	CAGTCCTGTCCTGCTT-1_4	Kupffer cells	0
	CAGTCCTGTTAAGTAG-1_4	Kupffer cells	0
	CATATGGAGCGAGAAA-1_4	Kupffer cells	0
	CATATGGAGGCGACAT-1_4	Kupffer cells	0
	CATATTCAGTTCGCGC-1_4	Kupffer cells	0
	CATATTCCAGACAAAT-1_4	Kupffer cells	0
	CATATTCCAGGTCGTC-1_4	Kupffer cells	0
	CATATTCCATCCGCGA-1_4	Kupffer cells	0
	CATCAAGAGCGTTCCG-1_4	Kupffer cells	0
	CATCAAGAGCTAGTCT-1_4	Kupffer cells	0
	CATCAAGCACCCTATC-1_4	Kupffer cells	0
	CATCAGAAGCTAAGAT-1_4	Kupffer cells	0
	CATCAGACATACGCCG-1_4	Kupffer cells	0
	CATCAGATCGCAAGCC-1_4	Kupffer cells	2.71709
	CATCCACAGCTCCTTC-1_4	Kupffer cells	0
	CATCGAAAGCACCGCT-1_4	Kupffer cells	0
	CATCGAACACTTCTGC-1_4	Kupffer cells	0
	CATCGAAGTGCTAGCC-1_4	Kupffer cells	0
	CATCGAAGTTCAGACT-1_4	Kupffer cells	0
	CATCGGGTCCCACTTG-1_4	Kupffer cells	0
	CATCGGGTCGAATCCA-1_4	Kupffer cells	0
	CATGACAAGATGTGGC-1_4	Kupffer cells	0
	CATGACATCACCAGGC-1_4	Kupffer cells	0
	CATGCCTCATGCAACT-1_4	Kupffer cells	0
	CATTATCAGGGAAACA-1_4	Kupffer cells	0
	CATTATCCACAGACTT-1_4	Kupffer cells	0
	CATTATCTCCGCGCAA-1_4	Kupffer cells	0
	CATTCGCGTATAGTAG-1_4	Kupffer cells	0
	CCAATCCAGACAAAGG-1_4	Kupffer cells	0
	CCAATCCAGCTCCTTC-1_4	Kupffer cells	0
	CCAATCCAGGTGCTAG-1_4	Kupffer cells	0
	CCAATCCGTCGCATCG-1_4	Kupffer cells	0
	CCACCTAGTAGTAGTA-1_4	Kupffer cells	0
	CCACCTAGTCGCTTCT-1_4	Kupffer cells	0
	CCACGGACATCTATGG-1_4	Kupffer cells	0
	CCACGGAGTGCGGTAA-1_4	Kupffer cells	0
	CCACTACTCAGTCCCT-1_4	Kupffer cells	0
	CCACTACTCCAAATGC-1_4	Kupffer cells	0
	CCACTACTCTGAGGGA-1_4	Kupffer cells	0
	CCAGCGAAGTGTTGAA-1_4	Kupffer cells	2.77015
	CCAGCGATCGCGATCG-1_4	Kupffer cells	0
	CCATGTCAGATAGTCA-1_4	Kupffer cells	0
	CCATGTCAGCTACCTA-1_4	Kupffer cells	3.05102
	CCATGTCCACGCTTTC-1_4	Kupffer cells	0
	CCATGTCTCAACGGGA-1_4	Kupffer cells	0
	CCATTCGTCACTTATC-1_4	Kupffer cells	0
	CCATTCGTCAGCAACT-1_4	Kupffer cells	0
	CCCAATCAGTTTGCGT-1_4	Kupffer cells	0
	CCCAATCTCACCACCT-1_4	Kupffer cells	0
	CCCAATCTCTTGAGAC-1_4	Kupffer cells	0
	CCCAGTTTCAGCTGGC-1_4	Kupffer cells	0
	CCCAGTTTCCACGTGG-1_4	Kupffer cells	0
	CCCAGTTTCCCTCAGT-1_4	Kupffer cells	0
	CCCAGTTTCCGAGCCA-1_4	Kupffer cells	0
	CCCAGTTTCCTGCCAT-1_4	Kupffer cells	0
	CCCATACAGGCCCTCA-1_4	Kupffer cells	0
	CCCATACGTTTAGCTG-1_4	Kupffer cells	0
	CCCATACTCTCCAGGG-1_4	Kupffer cells	0
	CCCTCCTCAAGTTCTG-1_4	Kupffer cells	0
	CCCTCCTCACAACGTT-1_4	Kupffer cells	0
	CCGGGATCATGTTCCC-1_4	Kupffer cells	0
	CCGGTAGGTCGCTTCT-1_4	Kupffer cells	3.09847
	CCGGTAGTCTCTAGGA-1_4	Kupffer cells	0
	CCGTACTAGCTGCCCA-1_4	Kupffer cells	0
	CCGTACTAGGCCATAG-1_4	Kupffer cells	2.361
	CCGTACTCATTCCTGC-1_4	Kupffer cells	0
	CCGTACTGTTCGTCTC-1_4	Kupffer cells	0
	CCGTGGAGTATTCGTG-1_4	Kupffer cells	0
	CCGTTCATCTGTCCGT-1_4	Kupffer cells	0
	CCTAAAGCAAACCTAC-1_4	Kupffer cells	0
	CCTACACGTACCCAAT-1_4	Kupffer cells	0
	CCTACACGTGAGTATA-1_4	Kupffer cells	0
	CCTACCAAGCTCCTCT-1_4	Kupffer cells	0
	CCTACCACAAGCTGTT-1_4	Kupffer cells	0
	CCTAGCTAGCCGATTT-1_4	Kupffer cells	0
	CCTAGCTAGGCCCTTG-1_4	Kupffer cells	0
	CCTAGCTTCGGTGTCG-1_4	Kupffer cells	0
	CCTATTAGTTGGGACA-1_4	Kupffer cells	0
	CCTATTATCAACGAAA-1_4	Kupffer cells	0
	CCTCAGTCATATGAGA-1_4	Kupffer cells	0
	CCTCAGTTCCTCATTA-1_4	Kupffer cells	0
	CCTCAGTTCGATAGAA-1_4	Kupffer cells	0
	CCTCTGACAGGTTTCA-1_4	Kupffer cells	0
	CCTTACGCACAGCCCA-1_4	Kupffer cells	0
	CCTTACGCAGATGGCA-1_4	Kupffer cells	0
	CCTTCCCGTAACGCGA-1_4	Kupffer cells	0
	CCTTCCCGTACAAGTA-1_4	Kupffer cells	0
	CCTTCCCGTTATCCGA-1_4	Kupffer cells	0
	CCTTTCTTCTGTCTAT-1_4	Kupffer cells	0
	CGAACATGTGGGTCAA-1_4	Kupffer cells	2.91815
	CGAATGTAGACAATAC-1_4	Kupffer cells	0
	CGAATGTCAATTGCTG-1_4	Kupffer cells	0
	CGAATGTTCCACGCAG-1_4	Kupffer cells	0
	CGACTTCAGATGTGTA-1_4	Kupffer cells	0
	CGACTTCCACAAGCCC-1_4	Kupffer cells	3.47049
	CGACTTCCACCGAATT-1_4	Kupffer cells	0
	CGAGCACAGGCTATCT-1_4	Kupffer cells	0
	CGAGCCAGTCGAGTTT-1_4	Kupffer cells	0
	CGATCGGTCGTGGTCG-1_4	Kupffer cells	0
	CGATGGCAGGATGTAT-1_4	Kupffer cells	0
	CGATGGCCATCGGACC-1_4	Kupffer cells	0
	CGATGGCGTTAAAGAC-1_4	Kupffer cells	0
	CGATGTAGTGTAACGG-1_4	Kupffer cells	0
	CGATTGACATCGGGTC-1_4	Kupffer cells	0
	CGATTGAGTGATGCCC-1_4	Kupffer cells	0
	CGATTGAGTTCACGGC-1_4	Kupffer cells	0
	CGCCAAGCAGACGCAA-1_4	Kupffer cells	0
	CGCTATCGTACGAAAT-1_4	Kupffer cells	0
	CGCTATCTCCAGAAGG-1_4	Kupffer cells	0
	CGCTGGAAGTACGCGA-1_4	Kupffer cells	0
	CGCTGGACAAACTGTC-1_4	Kupffer cells	0
	CGCTTCACAATCGAAA-1_4	Kupffer cells	0
	CGGACACCAGAGTGTG-1_4	Kupffer cells	0
	CGGACACTCCGAAGAG-1_4	Kupffer cells	0
	CGGACGTGTCTAGCCG-1_4	Kupffer cells	0
	CGGACGTGTGTAATGA-1_4	Kupffer cells	2.63128
	CGGACTGCAACTGGCC-1_4	Kupffer cells	0
	CGGACTGCATATACCG-1_4	Kupffer cells	0
	CGGAGCTCAGATAATG-1_4	Kupffer cells	0
	CGGAGTCGTCACACGC-1_4	Kupffer cells	0
	CGGAGTCTCCTCTAGC-1_4	Kupffer cells	0
	CGGCTAGCATGTAAGA-1_4	Kupffer cells	0
	CGGGTCAAGGAGTACC-1_4	Kupffer cells	0
	CGGGTCATCTGCCCTA-1_4	Kupffer cells	0
	CGGTTAAGTGTTAAGA-1_4	Kupffer cells	0
	CGTAGCGAGGCAGGTT-1_4	Kupffer cells	0
	CGTAGCGCACTTAACG-1_4	Kupffer cells	0
	CGTAGCGGTGGTACAG-1_4	Kupffer cells	0
	CGTAGGCAGAATCTCC-1_4	Kupffer cells	0
	CGTAGGCGTACAAGTA-1_4	Kupffer cells	0
	CGTCACTGTAGAAGGA-1_4	Kupffer cells	0
	CGTCACTGTTGGAGGT-1_4	Kupffer cells	0
	CGTCAGGTCAGTTCGA-1_4	Kupffer cells	0
	CGTCAGGTCTTAACCT-1_4	Kupffer cells	0
	CGTCCATTCCCTTGCA-1_4	Kupffer cells	0
	CGTCTACAGGACGAAA-1_4	Kupffer cells	0
	CGTCTACCAAGTTCTG-1_4	Kupffer cells	0
	CGTGTAAAGCACAGGT-1_4	Kupffer cells	0
	CGTGTAACATAAGACA-1_4	Kupffer cells	0
	CGTGTCTAGGGAGTAA-1_4	Kupffer cells	0
	CGTTAGAAGGTGCTAG-1_4	Kupffer cells	0
	CGTTAGACATCACAAC-1_4	Kupffer cells	0
	CGTTCTGAGTACGCCC-1_4	Kupffer cells	2.74868
	CGTTCTGGTCTCTTAT-1_4	Kupffer cells	0
	CGTTCTGTCGCCTGAG-1_4	Kupffer cells	2.86338
	CGTTGGGAGGGTCGAT-1_4	Kupffer cells	2.99648
	CGTTGGGTCCAATGGT-1_4	Kupffer cells	3.26534
	CTAACTTCATGCTAGT-1_4	Kupffer cells	3.28616
	CTAACTTTCAGTTGAC-1_4	Kupffer cells	0
	CTAAGACAGCTAGCCC-1_4	Kupffer cells	0
	CTAAGACCACGTGAGA-1_4	Kupffer cells	0
	CTAAGACTCTGTTGAG-1_4	Kupffer cells	0
	CTAATGGGTAAGGGAA-1_4	Kupffer cells	0
	CTAATGGGTGTATGGG-1_4	Kupffer cells	0
	CTAATGGGTTACCAGT-1_4	Kupffer cells	0
	CTAATGGTCCTAAGTG-1_4	Kupffer cells	0
	CTACATTAGTTTAGGA-1_4	Kupffer cells	0
	CTACATTCAGCTGTTA-1_4	Kupffer cells	0
	CTACATTGTGCGAAAC-1_4	Kupffer cells	0
	CTACCCAGTCGCGGTT-1_4	Kupffer cells	0
	CTACGTCGTCCGAGTC-1_4	Kupffer cells	0
	CTACGTCTCTGAGGGA-1_4	Kupffer cells	0
	CTAGAGTCAATCTGCA-1_4	Kupffer cells	0
	CTAGAGTTCCTCCTAG-1_4	Kupffer cells	2.99811
	CTAGCCTAGCGACGTA-1_4	Kupffer cells	0
	CTAGCCTGTAATTGGA-1_4	Kupffer cells	0
	CTAGTGATCCAGGGCT-1_4	Kupffer cells	0
	CTAGTGATCTTGAGAC-1_4	Kupffer cells	0
	CTCACACCACGAAGCA-1_4	Kupffer cells	0
	CTCACACGTTCACGGC-1_4	Kupffer cells	0
	CTCAGAAGTCGTTGTA-1_4	Kupffer cells	0
	CTCATTAGTTGATTGC-1_4	Kupffer cells	0
	CTCATTATCATTGCGA-1_4	Kupffer cells	0
	CTCGAAAAGGTGCAAC-1_4	Kupffer cells	0
	CTCGAAAGTTGCTCCT-1_4	Kupffer cells	0
	CTCGAAATCTCCTATA-1_4	Kupffer cells	0
	CTCGAGGCAGTACACT-1_4	Kupffer cells	0
	CTCGTACAGGTGATTA-1_4	Kupffer cells	0
	CTCGTACAGTACGACG-1_4	Kupffer cells	0
	CTCGTCAAGCTGAAAT-1_4	Kupffer cells	0
	CTCGTCAGTTATCACG-1_4	Kupffer cells	0
	CTCTAATAGCCGTCGT-1_4	Kupffer cells	2.80229
	CTCTAATAGTCTCGGC-1_4	Kupffer cells	0
	CTCTACGCATTATCTC-1_4	Kupffer cells	0
	CTCTACGGTACGACCC-1_4	Kupffer cells	0
	CTCTGGTTCGAATGGG-1_4	Kupffer cells	0
	CTGAAACAGGCTATCT-1_4	Kupffer cells	0
	CTGAAACGTGTCGCTG-1_4	Kupffer cells	0
	CTGAAGTCAGGCAGTA-1_4	Kupffer cells	0
	CTGATAGAGCGAAGGG-1_4	Kupffer cells	0
	CTGATAGAGTAACCCT-1_4	Kupffer cells	0
	CTGCCTACAATCACAC-1_4	Kupffer cells	0
	CTGCCTACAGGGAGAG-1_4	Kupffer cells	0
	CTGCCTAGTTCCGGCA-1_4	Kupffer cells	0
	CTGCCTATCTACCTGC-1_4	Kupffer cells	0
	CTGCGGAAGCTCTCGG-1_4	Kupffer cells	0
	CTGCGGACACACTGCG-1_4	Kupffer cells	0
	CTGCTGTCACCCATTC-1_4	Kupffer cells	2.84245
	CTGCTGTTCCCGGATG-1_4	Kupffer cells	0
	CTGGTCTTCTGCAAGT-1_4	Kupffer cells	0
	CTGTGCTAGTGACATA-1_4	Kupffer cells	0
	CTGTGCTGTCGCGAAA-1_4	Kupffer cells	3.0493
	CTGTTTAAGCTACCTA-1_4	Kupffer cells	0
	CTGTTTAAGGAATCGC-1_4	Kupffer cells	3.66193
	CTGTTTATCTTGCATT-1_4	Kupffer cells	0
	CTTAACTCAGGCAGTA-1_4	Kupffer cells	0
	CTTACCGGTAAGTGGC-1_4	Kupffer cells	0
	CTTAGGATCGGTTCGG-1_4	Kupffer cells	0
	CTTAGGATCTGCTGTC-1_4	Kupffer cells	0
	CTTAGGATCTTCCTTC-1_4	Kupffer cells	0
	CTTCTCTCATGCCTTC-1_4	Kupffer cells	0
	CTTCTCTGTGATGATA-1_4	Kupffer cells	0
	CTTGGCTGTGAAGGCT-1_4	Kupffer cells	0
	CTTTGCGCAAGCCCAC-1_4	Kupffer cells	0
	GAAACTCCAGGCGATA-1_4	Kupffer cells	0
	GAAACTCTCCAAACTG-1_4	Kupffer cells	0
	GAAATGAGTACCATCA-1_4	Kupffer cells	0
	GAACATCAGACAAGCC-1_4	Kupffer cells	2.75652
	GAACATCGTCAGATAA-1_4	Kupffer cells	0
	GAACGGAAGATGTGTA-1_4	Kupffer cells	0
	GAACGGACAGTGGAGT-1_4	Kupffer cells	0
	GAACGGACATATGGTC-1_4	Kupffer cells	0
	GAACGGACATCACAAC-1_4	Kupffer cells	2.40639
	GAACGGAGTGATGTCT-1_4	Kupffer cells	0
	GAACGGATCGGAATCT-1_4	Kupffer cells	0
	GAATAAGAGACTGTAA-1_4	Kupffer cells	0
	GAATGAACATGCTAGT-1_4	Kupffer cells	0
	GACACGCAGTCCCACG-1_4	Kupffer cells	0
	GACACGCCACCATGTA-1_4	Kupffer cells	0
	GACACGCCATCGTCGG-1_4	Kupffer cells	0
	GACACGCGTAGCGTGA-1_4	Kupffer cells	0
	GACAGAGGTGCCTGCA-1_4	Kupffer cells	0
	GACAGAGGTGCGCTTG-1_4	Kupffer cells	0
	GACCAATGTAGTACCT-1_4	Kupffer cells	0
	GACCTGGAGAGGTACC-1_4	Kupffer cells	0
	GACCTGGCAGCGTCCA-1_4	Kupffer cells	0
	GACCTGGGTCTTGATG-1_4	Kupffer cells	0
	GACGCGTAGCGGATCA-1_4	Kupffer cells	0
	GACGTTAAGATAGGAG-1_4	Kupffer cells	0
	GACGTTACATCTGGTA-1_4	Kupffer cells	0
	GACGTTATCTTCGGTC-1_4	Kupffer cells	3.20417
	GACTAACCATCGGTTA-1_4	Kupffer cells	3.27459
	GACTAACGTGCGAAAC-1_4	Kupffer cells	0
	GACTAACGTTAAGAAC-1_4	Kupffer cells	0
	GACTAACTCAACACCA-1_4	Kupffer cells	0
	GACTAACTCGAATGCT-1_4	Kupffer cells	0
	GACTACAAGTCTCCTC-1_4	Kupffer cells	0
	GACTACAGTCAATGTC-1_4	Kupffer cells	0
	GAGCAGAAGACTTTCG-1_4	Kupffer cells	2.57177
	GAGTCCGAGGTGATTA-1_4	Kupffer cells	2.95138
	GAGTCCGTCGGAGCAA-1_4	Kupffer cells	0
	GATCAGTTCAGTACGT-1_4	Kupffer cells	0
	GATCAGTTCTTTAGGG-1_4	Kupffer cells	0
	GATCGATTCCGAATGT-1_4	Kupffer cells	0
	GATCGATTCGCGCCAA-1_4	Kupffer cells	0
	GATCGCGCACCGATAT-1_4	Kupffer cells	0
	GATCGTAAGGCGTACA-1_4	Kupffer cells	0
	GATCGTAAGTATGACA-1_4	Kupffer cells	0
	GATCTAGTCTCGGACG-1_4	Kupffer cells	0
	GATGAAAGTCATATCG-1_4	Kupffer cells	0
	GATGAGGAGATGGCGT-1_4	Kupffer cells	0
	GATGAGGCACTTCTGC-1_4	Kupffer cells	0
	GATGAGGCATTACGAC-1_4	Kupffer cells	0
	GATGAGGGTGGCCCTA-1_4	Kupffer cells	0
	GATGCTACACCCTATC-1_4	Kupffer cells	2.92197
	GATGCTAGTTGATTGC-1_4	Kupffer cells	3.06591
	GATTCAGAGAGGGCTT-1_4	Kupffer cells	0
	GATTCAGAGCTGCCCA-1_4	Kupffer cells	0
	GATTCAGTCGACAGCC-1_4	Kupffer cells	0
	GCAAACTCAATGGAGC-1_4	Kupffer cells	0
	GCAAACTTCAACCAAC-1_4	Kupffer cells	0
	GCAATCAGTCATCCCT-1_4	Kupffer cells	0
	GCAATCAGTGACCAAG-1_4	Kupffer cells	0
	GCACATACAATGCCAT-1_4	Kupffer cells	0
	GCACATAGTCCAACTA-1_4	Kupffer cells	0
	GCACTCTAGAATCTCC-1_4	Kupffer cells	0
	GCACTCTAGACAGACC-1_4	Kupffer cells	0
	GCACTCTTCGATGAGG-1_4	Kupffer cells	0
	GCAGTTAAGGAACTGC-1_4	Kupffer cells	0
	GCATACAAGGAATGGA-1_4	Kupffer cells	0
	GCATACAAGGTAAACT-1_4	Kupffer cells	0
	GCATACATCCTAGTGA-1_4	Kupffer cells	0
	GCATGATAGGATGTAT-1_4	Kupffer cells	0
	GCATGATCATCGATTG-1_4	Kupffer cells	0
	GCATGCGAGTGAAGTT-1_4	Kupffer cells	0
	GCATGCGCAAGTTCTG-1_4	Kupffer cells	0
	GCATGCGCATTCCTGC-1_4	Kupffer cells	0
	GCATGCGTCTCTAAGG-1_4	Kupffer cells	0
	GCATGCGTCTGTCTAT-1_4	Kupffer cells	0
	GCATGTAAGGAATCGC-1_4	Kupffer cells	0
	GCATGTATCTGCTGTC-1_4	Kupffer cells	0
	GCCAAATTCGCCATAA-1_4	Kupffer cells	0
	GCCTCTACACCCAGTG-1_4	Kupffer cells	0
	GCGACCAGTGCTGTAT-1_4	Kupffer cells	0
	GCGACCAGTTGCTCCT-1_4	Kupffer cells	0
	GCGACCATCAAGAAGT-1_4	Kupffer cells	0
	GCGAGAAGTACCATCA-1_4	Kupffer cells	0
	GCGCAACAGGCACATG-1_4	Kupffer cells	0
	GCGCAACCATAACCTG-1_4	Kupffer cells	0
	GCGCAGTAGAGTAATC-1_4	Kupffer cells	0
	GCGCAGTTCGCGTTTC-1_4	Kupffer cells	0
	GCGCCAAGTAAGCACG-1_4	Kupffer cells	2.50852
	GCGCCAAGTCGGCTCA-1_4	Kupffer cells	0
	GCGGGTTCAGGTTTCA-1_4	Kupffer cells	0
	GCGGGTTTCACCATAG-1_4	Kupffer cells	0
	GCTGCAGAGACTGGGT-1_4	Kupffer cells	0
	GCTGCAGTCGAGCCCA-1_4	Kupffer cells	0
	GCTGCGACAGACACTT-1_4	Kupffer cells	0
	GCTGCTTCAAGTCATC-1_4	Kupffer cells	3.0516
	GCTGGGTGTAGCACGA-1_4	Kupffer cells	0
	GCTTCCAAGCAACGGT-1_4	Kupffer cells	0
	GCTTCCAGTAGTACCT-1_4	Kupffer cells	0
	GCTTCCAGTCTAACGT-1_4	Kupffer cells	0
	GCTTCCATCCTTTCGG-1_4	Kupffer cells	0
	GCTTGAATCCCTCAGT-1_4	Kupffer cells	3.32229
	GGAACTTAGACGCAAC-1_4	Kupffer cells	0
	GGAACTTAGTAACCCT-1_4	Kupffer cells	0
	GGAACTTGTAACGCGA-1_4	Kupffer cells	0
	GGAACTTGTCTAAAGA-1_4	Kupffer cells	3.10516
	GGAACTTTCAACTCTT-1_4	Kupffer cells	0
	GGAACTTTCTACCTGC-1_4	Kupffer cells	0
	GGACAAGGTATGCTTG-1_4	Kupffer cells	0
	GGACAGAAGATCCCGC-1_4	Kupffer cells	0
	GGACAGAGTGTAACGG-1_4	Kupffer cells	3.3228
	GGACATTTCAACGCTA-1_4	Kupffer cells	0
	GGACGTCAGATGTAAC-1_4	Kupffer cells	0
	GGACGTCAGCTGCAAG-1_4	Kupffer cells	0
	GGACGTCTCCCGGATG-1_4	Kupffer cells	0
	GGATTACAGATGCGAC-1_4	Kupffer cells	0
	GGATTACAGGTTCCTA-1_4	Kupffer cells	0
	GGATTACTCCCGACTT-1_4	Kupffer cells	0
	GGATTACTCCGAGCCA-1_4	Kupffer cells	3.75709
	GGATTACTCGCCTGTT-1_4	Kupffer cells	0
	GGCAATTAGCTTTGGT-1_4	Kupffer cells	0
	GGCAATTGTCTTGCGG-1_4	Kupffer cells	0
	GGCAATTTCGCCAAAT-1_4	Kupffer cells	0
	GGCCGATAGTACCGGA-1_4	Kupffer cells	0
	GGCCGATGTAGCACGA-1_4	Kupffer cells	0
	GGCCGATTCACTGGGC-1_4	Kupffer cells	0
	GGCGACTAGCTGTCTA-1_4	Kupffer cells	0
	GGCGACTTCATGCTCC-1_4	Kupffer cells	0
	GGCGACTTCTTAGCCC-1_4	Kupffer cells	0
	GGCGTGTCAGATCGGA-1_4	Kupffer cells	0
	GGCGTGTGTAGCTTGT-1_4	Kupffer cells	0
	GGCTCGACAATGGATA-1_4	Kupffer cells	0
	GGCTCGAGTGCAGGTA-1_4	Kupffer cells	0
	GGCTCGATCACTCCTG-1_4	Kupffer cells	0
	GGCTCGATCCGCAAGC-1_4	Kupffer cells	0
	GGCTGGTCATTTGCTT-1_4	Kupffer cells	0
	GGCTGGTTCTGTCAAG-1_4	Kupffer cells	0
	GGGAATGCAATGGACG-1_4	Kupffer cells	2.62247
	GGGACCTAGAAACCGC-1_4	Kupffer cells	0
	GGGACCTGTAAACGCG-1_4	Kupffer cells	0
	GGGACCTGTCTAAACC-1_4	Kupffer cells	0
	GGGAGATAGGACACCA-1_4	Kupffer cells	0
	GGGAGATCAGGAACGT-1_4	Kupffer cells	2.48419
	GGGATGATCATGGTCA-1_4	Kupffer cells	0
	GGGCACTAGATGGGTC-1_4	Kupffer cells	0
	GGGCACTCAAGCCGTC-1_4	Kupffer cells	0
	GGGCACTTCGCCGTGA-1_4	Kupffer cells	0
	GGGCATCGTACCAGTT-1_4	Kupffer cells	0
	GGGTCTGCATTCACTT-1_4	Kupffer cells	0
	GGGTTGCAGCTGCCCA-1_4	Kupffer cells	0
	GGGTTGCCAGGGAGAG-1_4	Kupffer cells	0
	GGGTTGCGTGAGGCTA-1_4	Kupffer cells	0
	GGGTTGCTCAGGCGAA-1_4	Kupffer cells	0
	GGTATTGCAGCGTAAG-1_4	Kupffer cells	0
	GGTGAAGCATGCAATC-1_4	Kupffer cells	0
	GGTGAAGGTTCGGGCT-1_4	Kupffer cells	0
	GGTGAAGGTTGATTGC-1_4	Kupffer cells	0
	GGTGCGTAGACTACAA-1_4	Kupffer cells	0
	GGTGTTAAGGTGTTAA-1_4	Kupffer cells	0
	GGTGTTACAGTGAGTG-1_4	Kupffer cells	0
	GTAACGTCAGGATCGA-1_4	Kupffer cells	0
	GTAACGTGTACATGTC-1_4	Kupffer cells	3.69521
	GTAACGTGTGGCCCTA-1_4	Kupffer cells	0
	GTAACTGAGACCTAGG-1_4	Kupffer cells	0
	GTAACTGGTTATCACG-1_4	Kupffer cells	0
	GTAACTGGTTTCGCTC-1_4	Kupffer cells	0
	GTACGTACAGGTGCCT-1_4	Kupffer cells	0
	GTACGTAGTAGCGTCC-1_4	Kupffer cells	0
	GTACTCCGTATCTGCA-1_4	Kupffer cells	0
	GTAGGCCGTACCGAGA-1_4	Kupffer cells	0
	GTAGGCCGTCAGAAGC-1_4	Kupffer cells	0
	GTAGTCACACGCTTTC-1_4	Kupffer cells	0
	GTAGTCACAGACACTT-1_4	Kupffer cells	0
	GTATCTTGTGAGTGAC-1_4	Kupffer cells	2.64856
	GTATTCTGTAGGGTAC-1_4	Kupffer cells	0
	GTCAAGTCAGATGGCA-1_4	Kupffer cells	0
	GTCACAACACGACTCG-1_4	Kupffer cells	0
	GTCACAACAGTAAGAT-1_4	Kupffer cells	0
	GTCACGGAGCCCTAAT-1_4	Kupffer cells	0
	GTCACGGCAAGCTGTT-1_4	Kupffer cells	3.52646
	GTCACGGTCCACGCAG-1_4	Kupffer cells	0
	GTCATTTCACGGCTAC-1_4	Kupffer cells	0
	GTCATTTCAGATGGGT-1_4	Kupffer cells	0
	GTCATTTGTAGGACAC-1_4	Kupffer cells	0
	GTCCTCAAGCTGGAAC-1_4	Kupffer cells	0
	GTCCTCAGTTCGGGCT-1_4	Kupffer cells	0
	GTCCTCATCGGCCGAT-1_4	Kupffer cells	0
	GTCGGGTGTTCCAACA-1_4	Kupffer cells	0
	GTCGTAAAGAGCCTAG-1_4	Kupffer cells	0
	GTCGTAAAGCCACCTG-1_4	Kupffer cells	0
	GTCGTAACACCTGGTG-1_4	Kupffer cells	0
	GTCTCGTCACATAACC-1_4	Kupffer cells	2.83986
	GTCTCGTGTACTCGCG-1_4	Kupffer cells	0
	GTCTTCGCACGCGAAA-1_4	Kupffer cells	0
	GTGCAGCCAAGCGATG-1_4	Kupffer cells	0
	GTGCATAAGGTGACCA-1_4	Kupffer cells	0
	GTGCATAGTCAAACTC-1_4	Kupffer cells	0
	GTGCATAGTCTCTTTA-1_4	Kupffer cells	2.82542
	GTGCATATCATACGGT-1_4	Kupffer cells	0
	GTGCATATCTGCTTGC-1_4	Kupffer cells	0
	GTGCGGTAGAAGGTGA-1_4	Kupffer cells	0
	GTGCGGTTCCCTGACT-1_4	Kupffer cells	0
	GTGCGGTTCTGACCTC-1_4	Kupffer cells	0
	GTGCTTCCATGCCTAA-1_4	Kupffer cells	0
	GTGCTTCTCCACGTGG-1_4	Kupffer cells	0
	GTGGGTCCAATCAGAA-1_4	Kupffer cells	0
	GTGGGTCTCAAAGTAG-1_4	Kupffer cells	0
	GTGTTAGAGACTAGAT-1_4	Kupffer cells	2.99883
	GTGTTAGTCTGCAGTA-1_4	Kupffer cells	0
	GTGTTAGTCTTTCCTC-1_4	Kupffer cells	0
	GTTAAGCCAACTGGCC-1_4	Kupffer cells	0
	GTTACAGTCGGTCTAA-1_4	Kupffer cells	0
	GTTCATTCAAGTACCT-1_4	Kupffer cells	0
	GTTCATTTCCAGTAGT-1_4	Kupffer cells	0
	GTTCGGGAGACAAAGG-1_4	Kupffer cells	0
	GTTCGGGCACAAGACG-1_4	Kupffer cells	0
	GTTCGGGCACACGCTG-1_4	Kupffer cells	0
	GTTCGGGTCTTGCATT-1_4	Kupffer cells	0
	GTTCTCGAGCAGATCG-1_4	Kupffer cells	0
	GTTCTCGTCAGCTCGG-1_4	Kupffer cells	0
	GTTTCTAAGAGTGAGA-1_4	Kupffer cells	2.84779
	GTTTCTAAGCAGCCTC-1_4	Kupffer cells	3.02418
	GTTTCTAGTTGTGGAG-1_4	Kupffer cells	2.76067
	TAAACCGCAGGGCATA-1_4	Kupffer cells	0
	TAAGAGAGTCCCTTGT-1_4	Kupffer cells	0
	TAAGCGTAGCCTCGTG-1_4	Kupffer cells	0
	TAAGTGCGTGCGCTTG-1_4	Kupffer cells	0
	TAAGTGCGTTGAGGTG-1_4	Kupffer cells	0
	TAAGTGCTCGACAGCC-1_4	Kupffer cells	0
	TAAGTGCTCGACGGAA-1_4	Kupffer cells	0
	TACACGACACACCGCA-1_4	Kupffer cells	0
	TACAGTGAGATATACG-1_4	Kupffer cells	0
	TACAGTGGTCTAGAGG-1_4	Kupffer cells	0
	TACCTATCACTGAAGG-1_4	Kupffer cells	3.09424
	TACCTATGTAGGGTAC-1_4	Kupffer cells	0
	TACCTATTCCTCGCAT-1_4	Kupffer cells	0
	TACCTTACATATGGTC-1_4	Kupffer cells	0
	TACGGATAGCTACCTA-1_4	Kupffer cells	0
	TACGGATCAAGTACCT-1_4	Kupffer cells	0
	TACGGATCAGTTCCCT-1_4	Kupffer cells	0
	TACGGATTCGGTCTAA-1_4	Kupffer cells	0
	TACGGATTCGTTACAG-1_4	Kupffer cells	0
	TACTCATAGAATGTTG-1_4	Kupffer cells	0
	TACTCATAGGTGCAAC-1_4	Kupffer cells	0
	TACTCATAGTGGGCTA-1_4	Kupffer cells	0
	TACTCATCAAACTGCT-1_4	Kupffer cells	0
	TACTCATTCGCAAACT-1_4	Kupffer cells	0
	TACTTACCAATCTACG-1_4	Kupffer cells	0
	TACTTACCAGTAACGG-1_4	Kupffer cells	0
	TACTTACGTTCCGGCA-1_4	Kupffer cells	0
	TACTTACTCTGCGTAA-1_4	Kupffer cells	0
	TAGACCAAGGCCCTCA-1_4	Kupffer cells	0
	TAGACCAAGTGAAGAG-1_4	Kupffer cells	2.47517
	TAGACCACAACACCCG-1_4	Kupffer cells	0
	TAGACCACAGGGTATG-1_4	Kupffer cells	0
	TAGAGCTCAGACAGGT-1_4	Kupffer cells	0
	TAGAGCTTCTGATTCT-1_4	Kupffer cells	0
	TAGCCGGAGCTAGTCT-1_4	Kupffer cells	0
	TAGCCGGTCCCTCTTT-1_4	Kupffer cells	0
	TAGTGGTAGGGCTTCC-1_4	Kupffer cells	0
	TAGTGGTCAATCTGCA-1_4	Kupffer cells	0
	TAGTGGTCACATGTGT-1_4	Kupffer cells	0
	TAGTTGGCAAGACGTG-1_4	Kupffer cells	0
	TAGTTGGGTGAGGGTT-1_4	Kupffer cells	0
	TATCTCAGTTGTTTGG-1_4	Kupffer cells	0
	TATGCCCAGAGACGAA-1_4	Kupffer cells	0
	TATGCCCCATCACCCT-1_4	Kupffer cells	0
	TATGCCCGTACAGACG-1_4	Kupffer cells	0
	TATGCCCTCATGTGGT-1_4	Kupffer cells	0
	TATTACCAGATGGCGT-1_4	Kupffer cells	0
	TATTACCCAGACACTT-1_4	Kupffer cells	0
	TCAACGACATCCGGGT-1_4	Kupffer cells	2.69687
	TCAATCTCAAGCGATG-1_4	Kupffer cells	0
	TCAATCTCATTAGGCT-1_4	Kupffer cells	0
	TCAATCTGTACCGTAT-1_4	Kupffer cells	0
	TCAATCTGTAGCTCCG-1_4	Kupffer cells	0
	TCACAAGCACAACGCC-1_4	Kupffer cells	0
	TCACGAAAGGGTGTTG-1_4	Kupffer cells	0
	TCACGAAGTTCTCATT-1_4	Kupffer cells	2.81695
	TCACGAATCTTGCCGT-1_4	Kupffer cells	0
	TCAGATGGTAAATACG-1_4	Kupffer cells	0
	TCAGATGGTTGATTGC-1_4	Kupffer cells	0
	TCAGATGTCGGCCGAT-1_4	Kupffer cells	0
	TCAGCAAGTGCGGTAA-1_4	Kupffer cells	0
	TCAGCAAGTTAAGGGC-1_4	Kupffer cells	0
	TCAGGATGTCCAACTA-1_4	Kupffer cells	0
	TCAGGTAAGTCATCCA-1_4	Kupffer cells	0
	TCAGGTAAGTGGTCCC-1_4	Kupffer cells	0
	TCAGGTATCAATCTCT-1_4	Kupffer cells	0
	TCATTACAGATGTTAG-1_4	Kupffer cells	0
	TCATTACGTCTCTTAT-1_4	Kupffer cells	3.11725
	TCATTACTCTCTGCTG-1_4	Kupffer cells	0
	TCATTTGGTCTCAACA-1_4	Kupffer cells	2.79245
	TCATTTGGTGACCAAG-1_4	Kupffer cells	0
	TCCACACAGAATTCCC-1_4	Kupffer cells	0
	TCCACACTCAAAGACA-1_4	Kupffer cells	0
	TCCCGATCACATTTCT-1_4	Kupffer cells	0
	TCCCGATCACTTAACG-1_4	Kupffer cells	0
	TCGCGAGAGATAGGAG-1_4	Kupffer cells	0
	TCGCGAGGTCCGAAGA-1_4	Kupffer cells	0
	TCGTACCAGGTAGCTG-1_4	Kupffer cells	0
	TCGTACCTCCAACCAA-1_4	Kupffer cells	0
	TCGTAGAGTCCGAATT-1_4	Kupffer cells	0
	TCTATTGCACAGCGTC-1_4	Kupffer cells	0
	TCTATTGTCGTGGTCG-1_4	Kupffer cells	0
	TCTCATACAAGCGAGT-1_4	Kupffer cells	0
	TCTCATACAGACAGGT-1_4	Kupffer cells	0
	TCTCTAACAAGTAATG-1_4	Kupffer cells	0
	TCTCTAACATCACGTA-1_4	Kupffer cells	0
	TCTCTAAGTCGAATCT-1_4	Kupffer cells	0
	TCTCTAATCATGTCCC-1_4	Kupffer cells	0
	TCTCTAATCCACGTGG-1_4	Kupffer cells	3.17978
	TCTGAGAAGACACTAA-1_4	Kupffer cells	0
	TCTGGAAAGTACGCCC-1_4	Kupffer cells	0
	TCTGGAACAGCGATCC-1_4	Kupffer cells	0
	TCTGGAACAGGGATTG-1_4	Kupffer cells	0
	TCTGGAACATCATCCC-1_4	Kupffer cells	0
	TCTTTCCAGGACACCA-1_4	Kupffer cells	0
	TCTTTCCCATGTCGAT-1_4	Kupffer cells	0
	TGAAAGACAGACTCGC-1_4	Kupffer cells	0
	TGACAACAGCCACGTC-1_4	Kupffer cells	0
	TGACAACAGGCATGTG-1_4	Kupffer cells	0
	TGACAACCAGACGTAG-1_4	Kupffer cells	0
	TGACAACGTCTTGTCC-1_4	Kupffer cells	2.88116
	TGACAACTCTGCGACG-1_4	Kupffer cells	3.76529
	TGACGGCAGTCTCAAC-1_4	Kupffer cells	0
	TGACGGCCACAACTGT-1_4	Kupffer cells	2.82422
	TGACGGCGTTCAGTAC-1_4	Kupffer cells	0
	TGACTAGAGGTGCTTT-1_4	Kupffer cells	0
	TGACTAGGTCTAAACC-1_4	Kupffer cells	3.31459
	TGACTAGTCTAGAGTC-1_4	Kupffer cells	0
	TGACTTTGTTTCGCTC-1_4	Kupffer cells	0
	TGAGAGGAGTGCCAGA-1_4	Kupffer cells	0
	TGAGAGGCACATCCAA-1_4	Kupffer cells	0
	TGAGCATTCACCCTCA-1_4	Kupffer cells	0
	TGAGCATTCGTTGCCT-1_4	Kupffer cells	2.80156
	TGAGCCGAGTCGAGTG-1_4	Kupffer cells	0
	TGAGCCGCAAGCGATG-1_4	Kupffer cells	0
	TGAGCCGCAGGACCCT-1_4	Kupffer cells	0
	TGAGCCGCATGCCTTC-1_4	Kupffer cells	0
	TGAGCCGTCGCTGATA-1_4	Kupffer cells	0
	TGAGGGACAAGCGAGT-1_4	Kupffer cells	0
	TGAGGGAGTGTGGTTT-1_4	Kupffer cells	0
	TGAGGGAGTTATCACG-1_4	Kupffer cells	0
	TGATTTCAGCTTCGCG-1_4	Kupffer cells	0
	TGATTTCTCAGTTTGG-1_4	Kupffer cells	2.60978
	TGCACCTCACGGCTAC-1_4	Kupffer cells	0
	TGCCAAAAGGGTATCG-1_4	Kupffer cells	0
	TGCCAAAAGTAGGTGC-1_4	Kupffer cells	0
	TGCCAAACAGTCAGAG-1_4	Kupffer cells	0
	TGCCAAAGTTAGAACA-1_4	Kupffer cells	0
	TGCCAAATCACAAACC-1_4	Kupffer cells	0
	TGCCCATGTACACCGC-1_4	Kupffer cells	0
	TGCCCTACATCACGAT-1_4	Kupffer cells	0
	TGCCCTAGTAAGGGCT-1_4	Kupffer cells	0
	TGCCCTAGTCACACGC-1_4	Kupffer cells	0
	TGCCCTAGTTATGTGC-1_4	Kupffer cells	0
	TGCGCAGAGACTAAGT-1_4	Kupffer cells	0
	TGCGCAGTCAACCAAC-1_4	Kupffer cells	2.5276
	TGCGCAGTCTCATTCA-1_4	Kupffer cells	0
	TGCGGGTGTCTCCATC-1_4	Kupffer cells	0
	TGCGGGTGTGATAAAC-1_4	Kupffer cells	0
	TGCGTGGAGGGAAACA-1_4	Kupffer cells	0
	TGCTACCAGTGGTAGC-1_4	Kupffer cells	3.21926
	TGCTACCGTGTCGCTG-1_4	Kupffer cells	0
	TGCTGCTAGTGTTAGA-1_4	Kupffer cells	3.58595
	TGCTGCTTCTTGGGTA-1_4	Kupffer cells	0
	TGGACGCAGGGAGTAA-1_4	Kupffer cells	0
	TGGACGCTCGTTTAGG-1_4	Kupffer cells	0
	TGGCGCAAGGAGTAGA-1_4	Kupffer cells	0
	TGGCGCACACAGATTC-1_4	Kupffer cells	0
	TGGCGCATCCCAAGTA-1_4	Kupffer cells	0
	TGGGAAGAGACCTTTG-1_4	Kupffer cells	2.65752
	TGGGAAGCAGATGGGT-1_4	Kupffer cells	0
	TGGGCGTAGACTAGAT-1_4	Kupffer cells	2.58584
	TGGGCGTAGTCGAGTG-1_4	Kupffer cells	0
	TGGGCGTGTTCGTTGA-1_4	Kupffer cells	2.96663
	TGGTTAGCAATAGAGT-1_4	Kupffer cells	0
	TGGTTCCGTGGGTATG-1_4	Kupffer cells	2.93183
	TGGTTCCTCTCAACTT-1_4	Kupffer cells	0
	TGGTTCCTCTCTGAGA-1_4	Kupffer cells	0
	TGTATTCGTCAAAGAT-1_4	Kupffer cells	0
	TGTCCCAAGTCCGTAT-1_4	Kupffer cells	0
	TGTCCCACAACCGCCA-1_4	Kupffer cells	0
	TGTCCCATCGGTCTAA-1_4	Kupffer cells	0
	TGTGGTAAGTATTGGA-1_4	Kupffer cells	0
	TGTGGTACATGGTAGG-1_4	Kupffer cells	0
	TGTGGTAGTAGTGAAT-1_4	Kupffer cells	0
	TGTGGTAGTTGAACTC-1_4	Kupffer cells	0
	TGTGTTTCATCACGTA-1_4	Kupffer cells	0
	TGTGTTTGTTTACTCT-1_4	Kupffer cells	0
	TGTGTTTTCTTCGAGA-1_4	Kupffer cells	3.03147
	TGTTCCGCATCGACGC-1_4	Kupffer cells	0
	TTAACTCCATCAGTAC-1_4	Kupffer cells	0
	TTAACTCGTCATCGGC-1_4	Kupffer cells	2.71749
	TTAACTCTCACGGTTA-1_4	Kupffer cells	0
	TTAGGACAGTACGCCC-1_4	Kupffer cells	0
	TTAGGACGTTAAGATG-1_4	Kupffer cells	0
	TTAGGACTCAAAGTAG-1_4	Kupffer cells	0
	TTAGGCAGTAATCACC-1_4	Kupffer cells	0
	TTAGTTCCACCTCGTT-1_4	Kupffer cells	0
	TTAGTTCCAGCTGTGC-1_4	Kupffer cells	0
	TTAGTTCTCCGAACGC-1_4	Kupffer cells	0
	TTATGCTTCCTAAGTG-1_4	Kupffer cells	0
	TTCCCAGCAAGCCATT-1_4	Kupffer cells	0
	TTCCCAGCACGCGAAA-1_4	Kupffer cells	0
	TTCCCAGGTTGTGGCC-1_4	Kupffer cells	0
	TTCCCAGTCCTATGTT-1_4	Kupffer cells	0
	TTCGAAGGTTGGTTTG-1_4	Kupffer cells	0
	TTCGGTCAGCTGCCCA-1_4	Kupffer cells	0
	TTCTACATCACCCGAG-1_4	Kupffer cells	0
	TTCTCAAGTTCAACCA-1_4	Kupffer cells	3.28295
	TTCTCAATCAGATAAG-1_4	Kupffer cells	0
	TTCTCAATCCCAACGG-1_4	Kupffer cells	0
	TTCTCCTCAAAGTGCG-1_4	Kupffer cells	0
	TTCTTAGCACAACGCC-1_4	Kupffer cells	0
	TTGACTTAGTCTCGGC-1_4	Kupffer cells	0
	TTGACTTTCATGCATG-1_4	Kupffer cells	2.76373
	TTGCCGTAGCGGATCA-1_4	Kupffer cells	0
	TTGCCGTAGGGAGTAA-1_4	Kupffer cells	0
	TTGCCGTCAGCCACCA-1_4	Kupffer cells	0
	TTGCCGTGTATGAAAC-1_4	Kupffer cells	0
	TTGCCGTTCACAGGCC-1_4	Kupffer cells	0
	TTGCGTCTCGCGCCAA-1_4	Kupffer cells	0
	TTGCGTCTCTCGATGA-1_4	Kupffer cells	0
	TTGCGTCTCTTATCTG-1_4	Kupffer cells	0
	TTGGAACCAGCATGAG-1_4	Kupffer cells	0
	TTGGCAACAGTGAGTG-1_4	Kupffer cells	0
	TTGGCAACATCAGTAC-1_4	Kupffer cells	0
	TTGGCAATCATCGATG-1_4	Kupffer cells	0
	TTTACTGAGCGTCAAG-1_4	Kupffer cells	0
	TTTATGCTCATATCGG-1_4	Kupffer cells	3.16608
	TTTCCTCCATCCTTGC-1_4	Kupffer cells	2.48671
	TTTCCTCGTCAATGTC-1_4	Kupffer cells	2.70855
	TTTGCGCGTTAGGGTG-1_4	Kupffer cells	0
	TTTGGTTCATGATCCA-1_4	Kupffer cells	0
	TTTGGTTGTCGCTTCT-1_4	Kupffer cells	0
	TTTGGTTGTGTTTGTG-1_4	Kupffer cells	0
	TTTGGTTTCTGTACGA-1_4	Kupffer cells	0
	TGTCCCATCCCTTGCA-1_1	HSC	0
	CCTCTGATCCCTTGCA-1_2	HSC	2.55081
	AACTCAGGTAGCGTGA-1_3	HSC	3.49713
	ACACCAAAGAGAACAG-1_3	HSC	0
	ACGATACCACATTTCT-1_3	HSC	0
	ACGCAGCCAGAAGCAC-1_3	HSC	0
	ACGCCGATCCCATTAT-1_3	HSC	0
	AGCAGCCTCCCTAACC-1_3	HSC	0
	AGGGATGCAGTGACAG-1_3	HSC	0
	AGGGTGAAGCCATCGC-1_3	HSC	0
	ATAAGAGCACCGATAT-1_3	HSC	0
	ATAGACCGTTCCCTTG-1_3	HSC	0
	ATAGACCTCGGAATCT-1_3	HSC	0
	ATGCGATAGTAAGTAC-1_3	HSC	0
	ATTTCTGAGCGCCTTG-1_3	HSC	0
	CAGCTGGCATGCCTAA-1_3	HSC	0
	CATATTCTCGCTTAGA-1_3	HSC	0
	CATGGCGGTCTCTCGT-1_3	HSC	0
	CATGGCGGTTCATGGT-1_3	HSC	0
	CCAATCCGTAGAGTGC-1_3	HSC	0
	CCACCTATCCTTCAAT-1_3	HSC	0
	CCATTCGGTATCACCA-1_3	HSC	0
	CCGTTCAGTACCGGCT-1_3	HSC	0
	CCTATTATCGATAGAA-1_3	HSC	0
	CGATCGGAGACAGGCT-1_3	HSC	0
	CGATGGCTCTTGTATC-1_3	HSC	3.41029
	CGGAGCTAGTCTCCTC-1_3	HSC	3.49156
	CGTTAGACAGCTCGCA-1_3	HSC	0
	CTCGAGGTCACCTCGT-1_3	HSC	0
	CTGAAGTTCTGGTTCC-1_3	HSC	3.59831
	CTGATAGAGCTTATCG-1_3	HSC	0
	CTGCCTATCATTATCC-1_3	HSC	0
	CTGTTTAGTCTAGTCA-1_3	HSC	0
	CTTACCGCAGCTCGAC-1_3	HSC	0
	GGCGTGTGTGCACCAC-1_3	HSC	3.79203
	GGGAGATAGTAAGTAC-1_3	HSC	0
	GGTGCGTAGGATGCGT-1_3	HSC	0
	GTGCATACATGAACCT-1_3	HSC	0
	TAGTGGTCACAAGACG-1_3	HSC	3.74008
	TCGAGGCAGGCGATAC-1_3	HSC	3.72496
	TCGTACCTCATCGGAT-1_3	HSC	0
	TCTATTGAGCCCTAAT-1_3	HSC	0
	TGAGAGGAGGTGCTAG-1_3	HSC	0
	TGTGGTATCCTATTCA-1_3	HSC	0
	TTTATGCTCTGACCTC-1_3	HSC	0
	AAAGCAACACAACGTT-1_4	HSC	0
	AAAGCAATCGGCATCG-1_4	HSC	3.53579
	AACCATGCAACTGCTA-1_4	HSC	0
	AACCGCGCATTAGCCA-1_4	HSC	0
	ACAGCTACAGAAGCAC-1_4	HSC	0
	ACCAGTAGTAATCGTC-1_4	HSC	0
	ACGAGCCAGGAATCGC-1_4	HSC	0
	ACGCCAGTCACTATTC-1_4	HSC	0
	ACGGCCAAGGGCACTA-1_4	HSC	0
	ACGGCCAAGTACGCCC-1_4	HSC	0
	ACGGCCAGTACTCGCG-1_4	HSC	3.26268
	ACGTCAACAGGTTTCA-1_4	HSC	0
	ACTTTCAAGCCCAACC-1_4	HSC	3.61505
	AGCATACCATCACCCT-1_4	HSC	0
	AGCTCCTCATGTAGTC-1_4	HSC	3.45939
	AGGTCATGTTCCACGG-1_4	HSC	0
	ATAGACCGTCGGGTCT-1_4	HSC	0
	ATCCGAACAGGGTACA-1_4	HSC	3.9333
	CAACCAAAGATAGCAT-1_4	HSC	0
	CAAGGCCTCATCGATG-1_4	HSC	0
	CAGCATAGTTGTACAC-1_4	HSC	0
	CAGCTGGAGGGTATCG-1_4	HSC	0
	CATTATCGTTAAAGTG-1_4	HSC	0
	CCACTACTCAAACCAC-1_4	HSC	0
	CCATGTCCACGGATAG-1_4	HSC	0
	CGATGTAAGCCCAACC-1_4	HSC	0
	CGCTATCGTACCGGCT-1_4	HSC	0
	CGGACACCACGAAACG-1_4	HSC	0
	CGGGTCAAGATCACGG-1_4	HSC	0
	CGGTTAAGTAGCGTCC-1_4	HSC	0
	CGTCACTAGTCCGGTC-1_4	HSC	0
	CGTCACTTCACCAGGC-1_4	HSC	0
	CGTTAGATCCTTTACA-1_4	HSC	0
	CTAAGACTCGTTTATC-1_4	HSC	0
	CTACCCACAAGCCGCT-1_4	HSC	3.62602
	CTCGAAAGTCAGAAGC-1_4	HSC	0
	CTCGAGGGTTACGTCA-1_4	HSC	0
	GAACGGACAAATTGCC-1_4	HSC	0
	GAACGGATCCCAAGTA-1_4	HSC	0
	GACTAACAGGTGCACA-1_4	HSC	0
	GATCGCGGTCGACTAT-1_4	HSC	3.38515
	GCCAAATTCGTAGGAG-1_4	HSC	0
	GCGCAACCATATACCG-1_4	HSC	0
	GCGCCAAAGGGTCGAT-1_4	HSC	0
	GCTCTGTAGCCAGAAC-1_4	HSC	0
	GGAAAGCCAAGCTGGA-1_4	HSC	0
	GGAATAATCGGCGCAT-1_4	HSC	0
	GGATGTTAGCCAACAG-1_4	HSC	0
	GGATGTTAGGAATTAC-1_4	HSC	0
	GGGTTGCAGGAACTGC-1_4	HSC	0
	GGTGTTACATGTCTCC-1_4	HSC	0
	GTAACGTGTTGATTCG-1_4	HSC	0
	GTCAAGTAGACAGGCT-1_4	HSC	0
	GTCTCGTTCTCGTATT-1_4	HSC	0
	GTTAAGCAGTATGACA-1_4	HSC	0
	TACTCGCCAACACGCC-1_4	HSC	0
	TAGTGGTTCGGCTTGG-1_4	HSC	0
	TATCTCAGTCGACTAT-1_4	HSC	0
	TCAACGAAGGTTCCTA-1_4	HSC	3.84786
	TCACAAGTCCCTAACC-1_4	HSC	0
	TCAGCAAAGAGGGATA-1_4	HSC	0
	TCCACACGTCCAGTGC-1_4	HSC	0
	TCCCGATGTAGGCATG-1_4	HSC	0
	TCGTACCGTTGCCTCT-1_4	HSC	0
	TCTGAGACAGGTGCCT-1_4	HSC	0
	TGCCAAAGTCGATTGT-1_4	HSC	0
	TGCCAAATCCCACTTG-1_4	HSC	0
	TGGCCAGGTGTCGCTG-1_4	HSC	0
	TGGGAAGAGACTTTCG-1_4	HSC	0
	TGTATTCAGCATCATC-1_4	HSC	0
	TGTGTTTCAATGGACG-1_4	HSC	3.38847
	TTAACTCTCACCACCT-1_4	HSC	0
	TTAGGACCACAAGCCC-1_4	HSC	0
	TTATGCTAGGGTCTCC-1_4	HSC	0
	TTCGGTCTCACCACCT-1_4	HSC	0
	TTCTACAAGACAGAGA-1_4	HSC	0
	TTCTACACATATGAGA-1_4	HSC	0
	TTGAACGTCCCAAGTA-1_4	HSC	0
	TTGTAGGAGGACAGAA-1_4	HSC	0
	AAACCTGCAGCCTTTC-1_1	Hepatocytes	0
	AAACCTGCAGGAATCG-1_1	Hepatocytes	0
	AAACCTGGTAAACGCG-1_1	Hepatocytes	0
	AAACCTGGTGAACCTT-1_1	Hepatocytes	0
	AAACGGGCAGTGGGAT-1_1	Hepatocytes	0
	AAACGGGGTCAAAGAT-1_1	Hepatocytes	0
	AAACGGGGTCAGATAA-1_1	Hepatocytes	0
	AAAGATGAGCGCCTCA-1_1	Hepatocytes	0
	AAAGATGCACACCGCA-1_1	Hepatocytes	0
	AAAGATGGTCTGGAGA-1_1	Hepatocytes	0
	AAAGATGTCTCAAGTG-1_1	Hepatocytes	0
	AAAGATGTCTGCCAGG-1_1	Hepatocytes	0
	AAAGCAAAGCCACGCT-1_1	Hepatocytes	0
	AAAGCAAAGGTGCAAC-1_1	Hepatocytes	0
	AAAGCAAAGGTGCTAG-1_1	Hepatocytes	0
	AAAGCAAAGTGTACGG-1_1	Hepatocytes	0
	AAAGCAAAGTTAGCGG-1_1	Hepatocytes	0
	AAAGCAACACAGATTC-1_1	Hepatocytes	0
	AAAGCAAGTAGATTAG-1_1	Hepatocytes	0
	AAAGCAAGTGACTCAT-1_1	Hepatocytes	0
	AAAGCAAGTTCCCTTG-1_1	Hepatocytes	0
	AAAGCAATCCAGGGCT-1_1	Hepatocytes	0
	AAAGCAATCCTTGGTC-1_1	Hepatocytes	0
	AAAGTAGAGATCTGAA-1_1	Hepatocytes	0
	AAAGTAGAGCCAGTAG-1_1	Hepatocytes	0
	AAAGTAGCAGTGGAGT-1_1	Hepatocytes	0
	AAAGTAGGTACAGCAG-1_1	Hepatocytes	0
	AAAGTAGGTGTGCCTG-1_1	Hepatocytes	0
	AAAGTAGTCGTTTATC-1_1	Hepatocytes	0
	AAATGCCCAGACAAAT-1_1	Hepatocytes	0
	AAATGCCCAGATGAGC-1_1	Hepatocytes	0
	AAATGCCCAGATTGCT-1_1	Hepatocytes	0
	AAATGCCTCAAACAAG-1_1	Hepatocytes	0
	AAATGCCTCAGGCCCA-1_1	Hepatocytes	0
	AAATGCCTCTACTCAT-1_1	Hepatocytes	0
	AAATGCCTCTTAGCCC-1_1	Hepatocytes	0
	AACACGTGTCTAAACC-1_1	Hepatocytes	0
	AACACGTGTGCCTGGT-1_1	Hepatocytes	0
	AACACGTTCGCATGGC-1_1	Hepatocytes	0
	AACCATGAGACACGAC-1_1	Hepatocytes	0
	AACCATGAGGATGCGT-1_1	Hepatocytes	0
	AACCATGCATCTATGG-1_1	Hepatocytes	0
	AACCATGGTCCATGAT-1_1	Hepatocytes	0
	AACCATGGTCCGAATT-1_1	Hepatocytes	0
	AACCATGTCAATACCG-1_1	Hepatocytes	0
	AACCATGTCCGAATGT-1_1	Hepatocytes	0
	AACCGCGAGACTGTAA-1_1	Hepatocytes	0
	AACCGCGAGCAAATCA-1_1	Hepatocytes	0
	AACCGCGAGGAACTGC-1_1	Hepatocytes	0
	AACCGCGCAACACCTA-1_1	Hepatocytes	0
	AACCGCGCACCTGGTG-1_1	Hepatocytes	0
	AACCGCGCATGAAGTA-1_1	Hepatocytes	0
	AACCGCGGTTATCGGT-1_1	Hepatocytes	0
	AACCGCGTCGCCTGAG-1_1	Hepatocytes	0
	AACGTTGAGCGACGTA-1_1	Hepatocytes	0
	AACGTTGAGCGCTTAT-1_1	Hepatocytes	0
	AACGTTGAGGCTCTTA-1_1	Hepatocytes	0
	AACGTTGCACTTCGAA-1_1	Hepatocytes	0
	AACGTTGGTGGCGAAT-1_1	Hepatocytes	0
	AACGTTGGTGTTTGGT-1_1	Hepatocytes	0
	AACGTTGTCGAACGGA-1_1	Hepatocytes	0
	AACTCAGAGTTCGCAT-1_1	Hepatocytes	0
	AACTCAGCATCACCCT-1_1	Hepatocytes	0
	AACTCAGGTCGCATAT-1_1	Hepatocytes	0
	AACTCAGTCCGAACGC-1_1	Hepatocytes	0
	AACTCAGTCTTCTGGC-1_1	Hepatocytes	0
	AACTCCCAGACCACGA-1_1	Hepatocytes	0
	AACTCCCAGATCCCAT-1_1	Hepatocytes	0
	AACTCCCAGCGTGAAC-1_1	Hepatocytes	0
	AACTCCCAGGTGATTA-1_1	Hepatocytes	0
	AACTCCCCAAACCCAT-1_1	Hepatocytes	0
	AACTCCCCAAGCGATG-1_1	Hepatocytes	0
	AACTCCCCACGGTAAG-1_1	Hepatocytes	0
	AACTCCCTCTCGATGA-1_1	Hepatocytes	0
	AACTCTTAGAAACGAG-1_1	Hepatocytes	0
	AACTCTTAGTCAAGCG-1_1	Hepatocytes	0
	AACTCTTAGTGTCCCG-1_1	Hepatocytes	0
	AACTCTTCAAGAGTCG-1_1	Hepatocytes	0
	AACTCTTCAAGTTAAG-1_1	Hepatocytes	0
	AACTCTTCACCAGATT-1_1	Hepatocytes	0
	AACTCTTGTAGCAAAT-1_1	Hepatocytes	0
	AACTCTTGTCTTTCAT-1_1	Hepatocytes	0
	AACTGGTAGAGACTAT-1_1	Hepatocytes	0
	AACTGGTAGGGCTCTC-1_1	Hepatocytes	0
	AACTGGTAGGTGCTTT-1_1	Hepatocytes	0
	AACTGGTCAGAGTGTG-1_1	Hepatocytes	0
	AACTGGTGTGGGTCAA-1_1	Hepatocytes	0
	AACTTTCAGCACAGGT-1_1	Hepatocytes	0
	AACTTTCAGGCAATTA-1_1	Hepatocytes	0
	AACTTTCAGTTGAGTA-1_1	Hepatocytes	0
	AACTTTCCAGACACTT-1_1	Hepatocytes	0
	AACTTTCGTAGGGACT-1_1	Hepatocytes	0
	AACTTTCGTTGGACCC-1_1	Hepatocytes	0
	AACTTTCGTTGTCTTT-1_1	Hepatocytes	0
	AACTTTCTCACCGGGT-1_1	Hepatocytes	0
	AACTTTCTCACGGTTA-1_1	Hepatocytes	0
	AAGACCTAGCTATGCT-1_1	Hepatocytes	0
	AAGACCTGTGTGCGTC-1_1	Hepatocytes	0
	AAGACCTGTGTTGAGG-1_1	Hepatocytes	0
	AAGACCTTCAGGCAAG-1_1	Hepatocytes	0
	AAGACCTTCCTTCAAT-1_1	Hepatocytes	0
	AAGCCGCAGGCAATTA-1_1	Hepatocytes	0
	AAGCCGCGTACCCAAT-1_1	Hepatocytes	0
	AAGCCGCTCACTTCAT-1_1	Hepatocytes	0
	AAGGAGCAGAGACTAT-1_1	Hepatocytes	0
	AAGGAGCAGATCGATA-1_1	Hepatocytes	0
	AAGGAGCAGGTACTCT-1_1	Hepatocytes	0
	AAGGAGCGTCTCCATC-1_1	Hepatocytes	0
	AAGGAGCTCAGCTCTC-1_1	Hepatocytes	0
	AAGGAGCTCATCTGCC-1_1	Hepatocytes	0
	AAGGAGCTCCTTTACA-1_1	Hepatocytes	0
	AAGGAGCTCTTGAGGT-1_1	Hepatocytes	0
	AAGGCAGAGCTCAACT-1_1	Hepatocytes	0
	AAGGCAGCAAGTTGTC-1_1	Hepatocytes	0
	AAGGCAGCACCAACCG-1_1	Hepatocytes	0
	AAGGCAGCACGGATAG-1_1	Hepatocytes	0
	AAGGCAGGTAATTGGA-1_1	Hepatocytes	0
	AAGGCAGGTCGTTGTA-1_1	Hepatocytes	0
	AAGGCAGGTCTAACGT-1_1	Hepatocytes	0
	AAGGCAGTCCAATGGT-1_1	Hepatocytes	0
	AAGGCAGTCTCTTGAT-1_1	Hepatocytes	0
	AAGGTTCAGGATCGCA-1_1	Hepatocytes	0
	AAGGTTCCAAGTTGTC-1_1	Hepatocytes	0
	AAGGTTCCACCACGTG-1_1	Hepatocytes	0
	AAGGTTCCACGGACAA-1_1	Hepatocytes	0
	AAGGTTCCAGCGTTCG-1_1	Hepatocytes	0
	AAGGTTCCAGTCACTA-1_1	Hepatocytes	0
	AAGGTTCTCAGCAACT-1_1	Hepatocytes	0
	AAGGTTCTCGTACGGC-1_1	Hepatocytes	0
	AAGTCTGAGACACTAA-1_1	Hepatocytes	0
	AAGTCTGAGCTGAAAT-1_1	Hepatocytes	0
	AAGTCTGAGGTTACCT-1_1	Hepatocytes	0
	AAGTCTGAGTACCGGA-1_1	Hepatocytes	0
	AAGTCTGCAAGCGATG-1_1	Hepatocytes	0
	AAGTCTGCACTACAGT-1_1	Hepatocytes	0
	AAGTCTGGTACTTGAC-1_1	Hepatocytes	0
	AAGTCTGGTATAGTAG-1_1	Hepatocytes	0
	AAGTCTGTCGTCCAGG-1_1	Hepatocytes	0
	AATCCAGAGAGCTATA-1_1	Hepatocytes	0
	AATCCAGAGTGCGATG-1_1	Hepatocytes	0
	AATCCAGGTCGAAAGC-1_1	Hepatocytes	0
	AATCCAGGTCTAACGT-1_1	Hepatocytes	0
	AATCCAGTCACATACG-1_1	Hepatocytes	0
	AATCCAGTCACCATAG-1_1	Hepatocytes	0
	AATCGGTAGGAGTTTA-1_1	Hepatocytes	0
	AATCGGTCACAGGAGT-1_1	Hepatocytes	0
	AATCGGTGTATATCCG-1_1	Hepatocytes	0
	AATCGGTGTCAATACC-1_1	Hepatocytes	2.10596
	AATCGGTGTCATATCG-1_1	Hepatocytes	0
	AATCGGTTCTTGCATT-1_1	Hepatocytes	0
	ACACCAAAGAGTACCG-1_1	Hepatocytes	0
	ACACCAAAGGCCCGTT-1_1	Hepatocytes	0
	ACACCAACACGACTCG-1_1	Hepatocytes	0
	ACACCAACACTTCGAA-1_1	Hepatocytes	0
	ACACCAAGTCGCGGTT-1_1	Hepatocytes	0
	ACACCCTAGATAGCAT-1_1	Hepatocytes	0
	ACACCCTAGTAACCCT-1_1	Hepatocytes	0
	ACACCCTGTACGAAAT-1_1	Hepatocytes	0
	ACACCCTGTTTCCACC-1_1	Hepatocytes	0
	ACACCCTTCTCTGAGA-1_1	Hepatocytes	0
	ACACCGGAGCCTATGT-1_1	Hepatocytes	0
	ACACCGGAGGTGATAT-1_1	Hepatocytes	0
	ACACCGGAGTATTGGA-1_1	Hepatocytes	0
	ACACCGGCAGATCTGT-1_1	Hepatocytes	0
	ACACCGGGTACCAGTT-1_1	Hepatocytes	0
	ACACCGGTCACCATAG-1_1	Hepatocytes	0
	ACACTGAAGAATAGGG-1_1	Hepatocytes	0
	ACACTGAAGTCGTTTG-1_1	Hepatocytes	0
	ACACTGAAGTCTCGGC-1_1	Hepatocytes	0
	ACACTGAAGTTACGGG-1_1	Hepatocytes	0
	ACACTGACAATGGACG-1_1	Hepatocytes	0
	ACACTGACAGGAATGC-1_1	Hepatocytes	0
	ACACTGAGTGCATCTA-1_1	Hepatocytes	0
	ACACTGATCCGCGGTA-1_1	Hepatocytes	0
	ACAGCCGAGCCCGAAA-1_1	Hepatocytes	0
	ACAGCCGCAAATCCGT-1_1	Hepatocytes	0
	ACAGCCGCAACGATGG-1_1	Hepatocytes	0
	ACAGCCGCAAGGGTCA-1_1	Hepatocytes	0
	ACAGCCGCACGGCGTT-1_1	Hepatocytes	0
	ACAGCCGGTCTAAAGA-1_1	Hepatocytes	0
	ACAGCCGGTGGCCCTA-1_1	Hepatocytes	0
	ACAGCTAAGTTGCAGG-1_1	Hepatocytes	0
	ACAGCTAGTAAGGGCT-1_1	Hepatocytes	0
	ACAGCTAGTAGAGCTG-1_1	Hepatocytes	0
	ACATACGCACGAGGTA-1_1	Hepatocytes	0
	ACATACGCAGTGACAG-1_1	Hepatocytes	0
	ACATACGGTTCGTCTC-1_1	Hepatocytes	0
	ACATACGGTTCGTGAT-1_1	Hepatocytes	0
	ACATACGGTTTGACTG-1_1	Hepatocytes	0
	ACATCAGAGTGACATA-1_1	Hepatocytes	0
	ACATCAGGTCTTGCGG-1_1	Hepatocytes	0
	ACATCAGGTTGACGTT-1_1	Hepatocytes	0
	ACATCAGTCCATGCTC-1_1	Hepatocytes	0
	ACATCAGTCGATCCCT-1_1	Hepatocytes	0
	ACATGGTCAGGGAGAG-1_1	Hepatocytes	0
	ACATGGTCAGTAAGAT-1_1	Hepatocytes	0
	ACATGGTGTCCCTTGT-1_1	Hepatocytes	0
	ACATGGTGTGGTGTAG-1_1	Hepatocytes	0
	ACATGGTTCAGTGCAT-1_1	Hepatocytes	0
	ACATGGTTCTTTACAC-1_1	Hepatocytes	0
	ACCAGTACAATGGAGC-1_1	Hepatocytes	0
	ACCAGTAGTCTTCTCG-1_1	Hepatocytes	0
	ACCAGTATCTGATTCT-1_1	Hepatocytes	0
	ACCAGTATCTGGTATG-1_1	Hepatocytes	0
	ACCCACTAGAGCTTCT-1_1	Hepatocytes	0
	ACCCACTAGATGTTAG-1_1	Hepatocytes	0
	ACCCACTAGGATATAC-1_1	Hepatocytes	0
	ACCCACTAGGGAGTAA-1_1	Hepatocytes	0
	ACCCACTAGGGATGGG-1_1	Hepatocytes	0
	ACCCACTCACGAGGTA-1_1	Hepatocytes	0
	ACCCACTGTACCGCTG-1_1	Hepatocytes	0
	ACCGTAAAGACAAGCC-1_1	Hepatocytes	0
	ACCGTAAAGAGCTGGT-1_1	Hepatocytes	0
	ACCGTAACAATCTACG-1_1	Hepatocytes	0
	ACCGTAAGTCATACTG-1_1	Hepatocytes	0
	ACCGTAAGTTCAACCA-1_1	Hepatocytes	0
	ACCGTAATCTCAAACG-1_1	Hepatocytes	0
	ACCTTTAAGCGATAGC-1_1	Hepatocytes	0
	ACCTTTAGTAGCTCCG-1_1	Hepatocytes	0
	ACCTTTAGTCGCTTCT-1_1	Hepatocytes	0
	ACCTTTATCAAGATCC-1_1	Hepatocytes	0
	ACCTTTATCGCCAGCA-1_1	Hepatocytes	0
	ACCTTTATCTTGACGA-1_1	Hepatocytes	0
	ACGAGCCAGCTGATAA-1_1	Hepatocytes	0
	ACGAGCCCAGCCACCA-1_1	Hepatocytes	0
	ACGAGCCGTAGAAAGG-1_1	Hepatocytes	0
	ACGAGCCGTATAGGTA-1_1	Hepatocytes	0
	ACGAGGAAGATCCTGT-1_1	Hepatocytes	0
	ACGAGGAAGTCATGCT-1_1	Hepatocytes	0
	ACGAGGACAAGCTGTT-1_1	Hepatocytes	0
	ACGAGGACAGCTGTAT-1_1	Hepatocytes	0
	ACGAGGAGTAATAGCA-1_1	Hepatocytes	0
	ACGAGGAGTTTACTCT-1_1	Hepatocytes	0
	ACGAGGATCAAACAAG-1_1	Hepatocytes	0
	ACGATACAGGATATAC-1_1	Hepatocytes	0
	ACGATACAGGATGCGT-1_1	Hepatocytes	0
	ACGATACAGGTGATAT-1_1	Hepatocytes	0
	ACGATACCAATGGACG-1_1	Hepatocytes	0
	ACGATACCACAGAGGT-1_1	Hepatocytes	0
	ACGATACCAGCTATTG-1_1	Hepatocytes	0
	ACGATACCATGGAATA-1_1	Hepatocytes	0
	ACGATACGTTCATGGT-1_1	Hepatocytes	0
	ACGATACTCATACGGT-1_1	Hepatocytes	0
	ACGATACTCATTGCGA-1_1	Hepatocytes	0
	ACGATACTCTCTGTCG-1_1	Hepatocytes	1.45317
	ACGATGTAGAACAATC-1_1	Hepatocytes	0
	ACGATGTAGCTGGAAC-1_1	Hepatocytes	0
	ACGATGTCAAGGTTCT-1_1	Hepatocytes	0
	ACGATGTCAATGAAAC-1_1	Hepatocytes	0
	ACGATGTCAATGTTGC-1_1	Hepatocytes	0
	ACGATGTCACCCATGG-1_1	Hepatocytes	0
	ACGATGTCAGGGATTG-1_1	Hepatocytes	0
	ACGATGTCATCGGACC-1_1	Hepatocytes	0
	ACGATGTCATTTGCTT-1_1	Hepatocytes	0
	ACGATGTGTAAGTGGC-1_1	Hepatocytes	0
	ACGATGTTCTGTACGA-1_1	Hepatocytes	0
	ACGCAGCAGGAATGGA-1_1	Hepatocytes	0
	ACGCAGCCACCAGTTA-1_1	Hepatocytes	0
	ACGCAGCCATGTCGAT-1_1	Hepatocytes	0
	ACGCAGCGTTGGTTTG-1_1	Hepatocytes	0
	ACGCAGCTCCCGGATG-1_1	Hepatocytes	0
	ACGCCAGAGTAGCCGA-1_1	Hepatocytes	0
	ACGCCAGAGTGGGTTG-1_1	Hepatocytes	0
	ACGCCAGCAATAGAGT-1_1	Hepatocytes	0
	ACGCCAGGTGGCAAAC-1_1	Hepatocytes	0
	ACGCCGAAGATGGCGT-1_1	Hepatocytes	0
	ACGCCGACAAGCTGGA-1_1	Hepatocytes	0
	ACGCCGACATGGATGG-1_1	Hepatocytes	0
	ACGCCGAGTAGCAAAT-1_1	Hepatocytes	0
	ACGCCGAGTAGGGACT-1_1	Hepatocytes	0
	ACGGAGAAGTGAAGTT-1_1	Hepatocytes	0
	ACGGAGAAGTGTGGCA-1_1	Hepatocytes	0
	ACGGAGAAGTTTGCGT-1_1	Hepatocytes	0
	ACGGAGAGTGTAACGG-1_1	Hepatocytes	0
	ACGGAGAGTTCCGGCA-1_1	Hepatocytes	0
	ACGGAGATCACCATAG-1_1	Hepatocytes	0
	ACGGAGATCTTGCAAG-1_1	Hepatocytes	0
	ACGGCCAAGTCAAGCG-1_1	Hepatocytes	0
	ACGGCCACACTCTGTC-1_1	Hepatocytes	0
	ACGGCCACAGTCGATT-1_1	Hepatocytes	0
	ACGGCCATCGCCAGCA-1_1	Hepatocytes	0
	ACGGCCATCTTGGGTA-1_1	Hepatocytes	0
[truncated: 10,712 more rows]

## Sheet: 3b Tumor.HK1
Extended Data Fig. 3b, right	Relative HK1 expression level in HCC tissue analyzed by scRNA-seq.
	Tumor.HK1
		cell.type	HK1
	AAACCTGAGCTCTCGG-1	T cells	0
	AAACCTGCAAGAAAGG-1	T cells	0
	AAACCTGCAAGTACCT-1	T cells	0
	AAACCTGCAAGTAGTA-1	T cells	0
	AAACGGGAGCGTAATA-1	T cells	0
	AAACGGGGTGCATCTA-1	T cells	0
	AAAGATGCAAGTCTGT-1	T cells	0
	AAAGATGCAGCCTGTG-1	T cells	0
	AAAGATGGTGCGCTTG-1	T cells	0
	AAAGCAACACCCTATC-1	T cells	0
	AAAGCAAGTACCTACA-1	T cells	0
	AAAGCAAGTGTGGCTC-1	T cells	0
	AAAGTAGCACAACGTT-1	T cells	4.71127
	AAAGTAGGTCTTGCGG-1	T cells	0
	AAATGCCAGATGCGAC-1	T cells	0
	AAATGCCAGCAGGCTA-1	T cells	0
	AAATGCCAGCTGGAAC-1	T cells	0
	AAATGCCAGCTGTCTA-1	T cells	0
	AAATGCCAGTGTACGG-1	T cells	0
	AAATGCCCAAGTACCT-1	T cells	0
	AAATGCCGTCTTCTCG-1	T cells	0
	AAATGCCTCATGTCCC-1	T cells	0
	AAATGCCTCCTCGCAT-1	T cells	0
	AACACGTAGCCAGGAT-1	T cells	0
	AACACGTCACAGGTTT-1	T cells	0
	AACACGTCATGTCCTC-1	T cells	0
	AACCATGAGATCGGGT-1	T cells	0
	AACCATGCATGCCTTC-1	T cells	0
	AACCGCGTCATAGCAC-1	T cells	0
	AACCGCGTCCAAACTG-1	T cells	0
	AACTCAGCATCGATTG-1	T cells	0
	AACTCAGGTTTGACTG-1	T cells	0
	AACTCAGTCATCACCC-1	T cells	0
	AACTCAGTCGAATGGG-1	T cells	3.90858
	AACTCAGTCTTCGGTC-1	T cells	0
	AACTCCCAGGCAGTCA-1	T cells	0
	AACTCCCAGTTTAGGA-1	T cells	0
	AACTCCCCAAGAAAGG-1	T cells	0
	AACTCCCCAGCTCGCA-1	T cells	0
	AACTCTTGTCACTGGC-1	T cells	0
	AACTCTTGTTGGTTTG-1	T cells	0
	AACTCTTTCTGTACGA-1	T cells	0
	AACTTTCAGCGCTTAT-1	T cells	0
	AACTTTCCAACACGCC-1	T cells	0
	AACTTTCCATTTCACT-1	T cells	0
	AACTTTCTCCGCATCT-1	T cells	0
	AAGACCTCATTGGGCC-1	T cells	0
	AAGCCGCAGTTGTAGA-1	T cells	0
	AAGCCGCCACGCCAGT-1	T cells	0
	AAGCCGCGTCCCTTGT-1	T cells	0
	AAGCCGCTCTACTCAT-1	T cells	0
	AAGGAGCGTCTAAAGA-1	T cells	0
	AAGGCAGCACTTGGAT-1	T cells	0
	AAGGCAGGTCGGGTCT-1	T cells	0
	AAGGTTCAGGATGGAA-1	T cells	0
	AAGGTTCTCCATGAAC-1	T cells	0
	AAGTCTGGTTGTTTGG-1	T cells	0
	AATCCAGGTAACGCGA-1	T cells	0
	AATCGGTCAATTCCTT-1	T cells	0
	ACACCAAAGCTAGGCA-1	T cells	0
	ACACCAAGTTCAGCGC-1	T cells	0
	ACACCCTGTTAAGATG-1	T cells	0
	ACACCGGAGCTGATAA-1	T cells	0
	ACACCGGAGGACGAAA-1	T cells	0
	ACACCGGGTTAAGATG-1	T cells	0
	ACACCGGGTTACCGAT-1	T cells	0
	ACACCGGTCCTTTACA-1	T cells	0
	ACACCGGTCGCGGATC-1	T cells	0
	ACACTGAAGCATCATC-1	T cells	0
	ACACTGAGTGGTAACG-1	T cells	0
	ACACTGATCAAGCCTA-1	T cells	0
	ACAGCCGAGCCCGAAA-1	T cells	0
	ACAGCCGAGCGTAATA-1	T cells	0
	ACAGCCGAGTGGAGAA-1	T cells	0
	ACAGCCGCATCTACGA-1	T cells	0
	ACAGCCGGTACCATCA-1	T cells	0
	ACAGCCGTCGGAAATA-1	T cells	0
	ACAGCTAAGATAGCAT-1	T cells	0
	ACAGCTAAGCTGGAAC-1	T cells	0
	ACAGCTATCAAAGACA-1	T cells	0
	ACAGCTATCAAGATCC-1	T cells	0
	ACATACGGTACAGACG-1	T cells	0
	ACATCAGCAAACCCAT-1	T cells	0
	ACATCAGCAACCGCCA-1	T cells	0
	ACATCAGCATGGAATA-1	T cells	0
	ACATCAGGTATCTGCA-1	T cells	0
	ACCAGTAAGATGAGAG-1	T cells	0
	ACCAGTACAAGTCTAC-1	T cells	0
	ACCAGTACAGTAAGCG-1	T cells	0
	ACCAGTATCGGAATCT-1	T cells	0
	ACCCACTAGCGAAGGG-1	T cells	0
	ACCCACTGTGGTCTCG-1	T cells	0
	ACCCACTTCTCTGCTG-1	T cells	0
	ACCGTAAAGAGGTAGA-1	T cells	3.79415
	ACCGTAAGTTGGACCC-1	T cells	0
	ACCTTTAGTACCCAAT-1	T cells	0
	ACCTTTAGTCTGGAGA-1	T cells	0
	ACCTTTATCTGAGGGA-1	T cells	0
	ACCTTTATCTTATCTG-1	T cells	0
	ACGAGGACAGTCGATT-1	T cells	0
	ACGAGGAGTTGTCTTT-1	T cells	0
	ACGAGGATCATCATTC-1	T cells	0
	ACGATACAGGCTAGCA-1	T cells	0
	ACGATGTAGGCGATAC-1	T cells	0
	ACGATGTTCTGTCTCG-1	T cells	0
	ACGCAGCGTCATGCCG-1	T cells	0
	ACGCAGCGTCGAAAGC-1	T cells	0
	ACGCCAGCACTCGACG-1	T cells	0
	ACGCCAGCAGACGCCT-1	T cells	0
	ACGCCAGGTCTGCGGT-1	T cells	0
	ACGCCAGTCGCCTGTT-1	T cells	0
	ACGCCGAGTAGGCTGA-1	T cells	0
	ACGCCGATCTTATCTG-1	T cells	0
	ACGGAGAAGAGCCCAA-1	T cells	0
	ACGGCCACAGGCGATA-1	T cells	0
	ACGGCCAGTCGAATCT-1	T cells	0
	ACGGCCATCATATCGG-1	T cells	0
	ACGGGCTGTAATCGTC-1	T cells	0
	ACGGGTCTCCCAAGTA-1	T cells	0
	ACGTCAACAAAGTGCG-1	T cells	0
	ACGTCAACAGTTTACG-1	T cells	0
	ACTATCTGTTTAGCTG-1	T cells	0
	ACTATCTTCAGCTGGC-1	T cells	0
	ACTGAACTCGTTTAGG-1	T cells	0
	ACTGAGTTCCACTCCA-1	T cells	0
	ACTGATGAGACTTGAA-1	T cells	0
	ACTGATGAGGGTGTGT-1	T cells	0
	ACTGATGAGGTTCCTA-1	T cells	0
	ACTGATGAGTGCGTGA-1	T cells	0
	ACTGATGAGTGGACGT-1	T cells	0
	ACTGATGCAAATTGCC-1	T cells	0
	ACTGCTCAGCGTGAGT-1	T cells	0
	ACTGCTCTCACCTCGT-1	T cells	0
	ACTGTCCCAACGCACC-1	T cells	0
	ACTGTCCGTACCATCA-1	T cells	0
	ACTTACTGTCTGGTCG-1	T cells	0
	ACTTACTTCTGCAGTA-1	T cells	0
	ACTTGTTAGAAGAAGC-1	T cells	0
	ACTTGTTCATTAACCG-1	T cells	0
	ACTTGTTGTAGCCTAT-1	T cells	0
	ACTTGTTTCGGATGGA-1	T cells	0
	ACTTTCACAACTGCGC-1	T cells	3.64181
	ACTTTCATCATGTGGT-1	T cells	0
	ACTTTCATCCTAGAAC-1	T cells	0
	AGAATAGCACCGTTGG-1	T cells	0
	AGAATAGCAGCCTTTC-1	T cells	0
	AGAATAGGTCAACATC-1	T cells	0
	AGACGTTCAAGGGTCA-1	T cells	0
	AGACGTTCACATCTTT-1	T cells	0
	AGAGCGAAGGCAAAGA-1	T cells	0
	AGAGCGAGTTACCAGT-1	T cells	0
	AGAGCTTAGGCAGTCA-1	T cells	0
	AGAGCTTCATCTACGA-1	T cells	0
	AGAGCTTGTATATGAG-1	T cells	0
	AGAGTGGAGCCCAGCT-1	T cells	0
	AGAGTGGAGGAGTACC-1	T cells	0
	AGAGTGGCAAGTTGTC-1	T cells	0
	AGAGTGGGTCACTTCC-1	T cells	0
	AGAGTGGGTGGTTTCA-1	T cells	0
	AGATCTGCAGCCTGTG-1	T cells	0
	AGATCTGGTAGCCTCG-1	T cells	0
	AGATCTGGTATAATGG-1	T cells	0
	AGATCTGGTCGCATCG-1	T cells	0
	AGATCTGTCATCACCC-1	T cells	0
	AGATCTGTCGACGGAA-1	T cells	0
	AGATTGCTCTTCGAGA-1	T cells	0
	AGCAGCCCAAGAGGCT-1	T cells	0
	AGCAGCCCACAGCCCA-1	T cells	0
	AGCAGCCGTTCCCTTG-1	T cells	0
	AGCATACAGAGGGATA-1	T cells	4.16717
	AGCATACAGTTAGCGG-1	T cells	0
	AGCATACCATCGGACC-1	T cells	0
	AGCCTAAGTAAGTGGC-1	T cells	0
	AGCGGTCAGACCTTTG-1	T cells	0
	AGCGGTCGTATCAGTC-1	T cells	4.20284
	AGCGGTCGTGGCAAAC-1	T cells	0
	AGCGGTCGTGTGGCTC-1	T cells	0
	AGCGGTCGTTGCGCAC-1	T cells	0
	AGCGTATGTATCAGTC-1	T cells	0
	AGCGTATGTTTGTTTC-1	T cells	2.98732
	AGCGTCGGTAGCCTAT-1	T cells	0
	AGCTCCTAGCGCTCCA-1	T cells	0
	AGCTCCTTCCTTAATC-1	T cells	0
	AGCTCTCCAAGCCATT-1	T cells	0
	AGCTCTCGTATAGGTA-1	T cells	0
	AGCTTGAAGACTGGGT-1	T cells	0
	AGCTTGATCAAACCGT-1	T cells	0
	AGCTTGATCCACGCAG-1	T cells	0
	AGGCCACAGTCATCCA-1	T cells	0
	AGGCCACTCCGTCATC-1	T cells	0
	AGGCCACTCGTCTGCT-1	T cells	3.72141
	AGGCCGTAGCCACGTC-1	T cells	0
	AGGCCGTAGCGACGTA-1	T cells	0
	AGGCCGTAGCTCAACT-1	T cells	0
	AGGCCGTAGGTGGGTT-1	T cells	0
	AGGCCGTTCTGTACGA-1	T cells	0
	AGGGAGTAGTGTTGAA-1	T cells	0
	AGGGAGTGTGTATGGG-1	T cells	0
	AGGGATGAGATCCCAT-1	T cells	0
	AGGGATGGTAGCGTGA-1	T cells	0
	AGGGATGTCAACCATG-1	T cells	0
	AGGGTGACATGTCCTC-1	T cells	0
	AGGTCATAGGGATGGG-1	T cells	0
	AGGTCATCACTTACGA-1	T cells	0
	AGGTCATTCTGCTGTC-1	T cells	0
	AGGTCCGCATAGAAAC-1	T cells	0
	AGTAGTCAGGGTATCG-1	T cells	0
	AGTAGTCAGTATCGAA-1	T cells	0
	AGTAGTCTCTATCCCG-1	T cells	0
	AGTCTTTCAAATCCGT-1	T cells	0
	AGTCTTTCACGAGAGT-1	T cells	3.53741
	AGTCTTTCATCCGTGG-1	T cells	0
	AGTCTTTGTACATGTC-1	T cells	0
	AGTGAGGCATCTGGTA-1	T cells	0
	AGTGAGGGTCATCCCT-1	T cells	0
	AGTGAGGTCCGCATAA-1	T cells	0
	AGTGGGAGTAGAAAGG-1	T cells	0
	AGTGTCAAGGACAGAA-1	T cells	0
	AGTGTCAAGTCACGCC-1	T cells	0
	AGTGTCAGTCAGAAGC-1	T cells	0
	AGTGTCATCCAATGGT-1	T cells	0
	AGTTGGTAGGCTATCT-1	T cells	0
	ATAACGCCAGCTCCGA-1	T cells	0
	ATAACGCCATACTACG-1	T cells	0
	ATAACGCGTCTTCAAG-1	T cells	0
	ATAACGCTCAGGTAAA-1	T cells	0
	ATAAGAGAGAGGTTGC-1	T cells	0
	ATAAGAGAGCCATCGC-1	T cells	0
	ATAAGAGCATCCCACT-1	T cells	0
	ATAGACCCAGCCTTTC-1	T cells	0
	ATAGACCGTACCGCTG-1	T cells	3.72773
	ATAGACCTCTGTGCAA-1	T cells	0
	ATCACGAAGCTAGTCT-1	T cells	0
	ATCACGACAGTGAGTG-1	T cells	0
	ATCACGATCCTAGAAC-1	T cells	0
	ATCATGGCAAGGACTG-1	T cells	0
	ATCATGGCAGGACGTA-1	T cells	0
	ATCATGGCATTCCTGC-1	T cells	0
	ATCATGGGTGCTCTTC-1	T cells	0
	ATCCACCCATCCGCGA-1	T cells	2.83608
	ATCCACCTCCTTAATC-1	T cells	0
	ATCCACCTCTCTTGAT-1	T cells	0
	ATCCGAAAGCTCAACT-1	T cells	0
	ATCCGAACAACCGCCA-1	T cells	0
	ATCCGAAGTATGAATG-1	T cells	0
	ATCCGAATCACTTACT-1	T cells	0
	ATCCGAATCGGGAGTA-1	T cells	0
	ATCCGAATCTGCAAGT-1	T cells	0
	ATCGAGTAGCACGCCT-1	T cells	0
	ATCGAGTTCACGGTTA-1	T cells	0
	ATCGAGTTCCGCATAA-1	T cells	0
	ATCGAGTTCGGTTAAC-1	T cells	0
	ATCTACTAGGCCCTCA-1	T cells	0
	ATCTACTTCCAAGTAC-1	T cells	0
	ATCTACTTCTTGGGTA-1	T cells	0
	ATCTGCCCACGACGAA-1	T cells	0
	ATGAGGGAGCCGTCGT-1	T cells	0
	ATGAGGGCACAACTGT-1	T cells	0
	ATGCGATCACCCAGTG-1	T cells	0
	ATGCGATCATACCATG-1	T cells	0
	ATGCGATTCCAAAGTC-1	T cells	0
	ATGGGAGAGTCAAGCG-1	T cells	0
	ATGGGAGGTGAAAGAG-1	T cells	0
	ATGGGAGGTTCAGCGC-1	T cells	0
	ATGTGTGAGAGGGCTT-1	T cells	0
	ATGTGTGAGTGTGGCA-1	T cells	0
	ATGTGTGCACGTCTCT-1	T cells	0
	ATGTGTGGTTTAAGCC-1	T cells	0
	ATTACTCAGCGCCTTG-1	T cells	0
	ATTACTCGTGGACGAT-1	T cells	0
	ATTACTCGTGGCAAAC-1	T cells	0
	ATTACTCTCATAGCAC-1	T cells	0
	ATTATCCAGCAATATG-1	T cells	0
	ATTATCCAGCAGCGTA-1	T cells	0
	ATTCTACCACCGGAAA-1	T cells	0
	ATTCTACTCTTAGAGC-1	T cells	0
	ATTGGACAGGATGGTC-1	T cells	0
	ATTGGACCAAGACACG-1	T cells	0
	ATTGGACCATGTTCCC-1	T cells	0
	ATTGGTGTCGCACTCT-1	T cells	0
	ATTTCTGGTACCGTTA-1	T cells	0
	ATTTCTGGTTCCCGAG-1	T cells	0
	ATTTCTGTCAACACAC-1	T cells	0
	CAACCAAAGGGTTTCT-1	T cells	0
	CAACCAACAAGCTGAG-1	T cells	0
	CAACCAACATGTCGAT-1	T cells	0
	CAACCAAGTAGCTAAA-1	T cells	0
	CAACCAAGTGGCGAAT-1	T cells	0
	CAACCAATCAAACGGG-1	T cells	0
	CAACCTCGTCACCTAA-1	T cells	0
	CAACCTCGTCGGCACT-1	T cells	0
	CAACTAGCACAACTGT-1	T cells	0
	CAACTAGCAGACGCCT-1	T cells	0
	CAACTAGGTCGAGTTT-1	T cells	0
	CAACTAGGTTTGGCGC-1	T cells	0
	CAACTAGTCACAATGC-1	T cells	0
	CAACTAGTCACATACG-1	T cells	0
	CAACTAGTCTGATTCT-1	T cells	0
	CAAGAAAGTAGAGCTG-1	T cells	0
	CAAGATCGTCATATCG-1	T cells	0
	CAAGATCTCTCCAGGG-1	T cells	0
	CAAGGCCAGTCCTCCT-1	T cells	0
	CAAGGCCTCTCGATGA-1	T cells	0
	CAAGTTGCACCCATGG-1	T cells	0
	CAAGTTGCATACTCTT-1	T cells	0
	CAAGTTGGTACCATCA-1	T cells	0
	CAAGTTGTCGACGGAA-1	T cells	0
	CAAGTTGTCGCCAGCA-1	T cells	0
	CACAAACTCCAAAGTC-1	T cells	0
	CACACAAGTGCTAGCC-1	T cells	0
	CACACAATCCACGCAG-1	T cells	0
	CACACCTCATCCCACT-1	T cells	0
	CACACCTGTCTTCAAG-1	T cells	0
	CACACTCCAGTATCTG-1	T cells	0
	CACACTCTCAGGTTCA-1	T cells	0
	CACAGGCAGGGTTTCT-1	T cells	0
	CACAGGCCATTAGGCT-1	T cells	0
	CACAGTAAGCTACCTA-1	T cells	0
	CACAGTACATGCCCGA-1	T cells	0
	CACAGTACATTCGACA-1	T cells	0
	CACAGTAGTACGCACC-1	T cells	0
	CACAGTATCGGCGCAT-1	T cells	0
	CACATAGAGTTAGGTA-1	T cells	0
	CACATAGTCAGTGTTG-1	T cells	0
	CACCACTAGCCCTAAT-1	T cells	0
	CACCACTAGCGATTCT-1	T cells	0
	CACCACTCAAGTTCTG-1	T cells	0
	CACCACTTCTTACCTA-1	T cells	0
	CACCTTGCACGGCGTT-1	T cells	0
	CACCTTGCATCGTCGG-1	T cells	0
	CACCTTGTCACAGGCC-1	T cells	0
	CACTCCAAGCCAGGAT-1	T cells	0
	CACTCCACAGTGAGTG-1	T cells	0
	CACTCCATCAAGATCC-1	T cells	0
	CAGAATCAGTGGAGTC-1	T cells	3.32203
	CAGAATCAGTTTCCTT-1	T cells	0
	CAGAATCCAAATACAG-1	T cells	0
	CAGAATCGTCTTTCAT-1	T cells	0
	CAGAATCGTTCTCATT-1	T cells	0
	CAGAGAGAGACAGGCT-1	T cells	0
	CAGAGAGGTACGACCC-1	T cells	0
	CAGAGAGGTGTGGTTT-1	T cells	0
	CAGCATATCAACCAAC-1	T cells	0
	CAGCCGACAGGCTCAC-1	T cells	3.26219
	CAGCCGACATGGTAGG-1	T cells	0
	CAGCCGATCCGGCACA-1	T cells	0
	CAGCGACTCCACGACG-1	T cells	0
	CAGCGACTCTTAACCT-1	T cells	0
	CAGCTAACAATCTGCA-1	T cells	0
	CAGCTAACACCGAATT-1	T cells	0
	CAGCTAAGTACAAGTA-1	T cells	0
	CAGCTAATCGCCGTGA-1	T cells	0
	CAGCTGGAGCTAGTCT-1	T cells	3.92256
	CAGCTGGAGTGGAGAA-1	T cells	0
	CAGGTGCTCCATTCTA-1	T cells	0
	CAGTCCTTCAAGATCC-1	T cells	0
	CAGTCCTTCCATTCTA-1	T cells	0
	CATATGGCAAAGTGCG-1	T cells	0
	CATATGGCACGCATCG-1	T cells	0
	CATATGGCACTCAGGC-1	T cells	0
	CATATGGCACTGTCGG-1	T cells	0
	CATATGGTCTTTACGT-1	T cells	0
	CATATTCAGTGGACGT-1	T cells	0
	CATATTCCAAGCCATT-1	T cells	0
	CATATTCGTCTCCCTA-1	T cells	0
	CATCAAGCACAACGTT-1	T cells	0
	CATCAAGGTTACCGAT-1	T cells	0
	CATCAGACACGAAGCA-1	T cells	0
	CATCAGAGTGAGGGTT-1	T cells	0
	CATCAGATCACTTACT-1	T cells	0
	CATCAGATCGGATGTT-1	T cells	0
	CATCCACCATTTCAGG-1	T cells	0
	CATCCACGTCCTCCAT-1	T cells	0
	CATCGAAAGAGCTGCA-1	T cells	0
	CATCGAAAGTCGAGTG-1	T cells	0
	CATCGGGAGGCCATAG-1	T cells	0
	CATCGGGCACAACTGT-1	T cells	0
	CATCGGGCAGGTCCAC-1	T cells	0
	CATCGGGCAGTAAGAT-1	T cells	0
	CATCGGGTCTCGTATT-1	T cells	0
	CATGACAGTTCTGGTA-1	T cells	0
	CATGACATCAACACTG-1	T cells	0
	CATGCCTCAATAGCAA-1	T cells	0
	CATGCCTGTCCATCCT-1	T cells	0
	CATGGCGCAGACGCCT-1	T cells	0
	CATTATCAGAGCCCAA-1	T cells	0
	CATTATCGTAGGGTAC-1	T cells	0
	CATTATCGTCATGCAT-1	T cells	0
	CATTATCTCAAACGGG-1	T cells	0
	CATTCGCCATCGATGT-1	T cells	0
	CATTCGCGTCAGCTAT-1	T cells	0
	CATTCGCGTGTAATGA-1	T cells	0
	CATTCGCTCAGGATCT-1	T cells	0
	CCAATCCAGCCGGTAA-1	T cells	0
	CCAATCCGTTCCCTTG-1	T cells	0
	CCAATCCGTTCTGAAC-1	T cells	0
	CCACCTAAGCCTCGTG-1	T cells	0
	CCACCTACACGGACAA-1	T cells	0
	CCACCTAGTCTGCCAG-1	T cells	0
	CCACCTATCAGGATCT-1	T cells	0
	CCACCTATCCTTAATC-1	T cells	0
	CCACCTATCTTCGGTC-1	T cells	0
	CCACCTATCTTTAGGG-1	T cells	0
	CCACGGAAGATTACCC-1	T cells	0
	CCACGGAAGCCATCGC-1	T cells	0
	CCACGGAAGTGCCAGA-1	T cells	0
	CCACGGAGTAGCGTCC-1	T cells	4.02599
	CCACGGAGTGATAAAC-1	T cells	0
	CCACTACTCCTCAATT-1	T cells	0
	CCAGCGAAGCGTAATA-1	T cells	0
	CCATGTCAGCGAGAAA-1	T cells	0
	CCATGTCAGCTAGTGG-1	T cells	0
	CCATGTCCACATAACC-1	T cells	0
	CCATGTCGTTCAGACT-1	T cells	0
	CCATGTCTCAATCTCT-1	T cells	0
	CCATGTCTCCGGGTGT-1	T cells	0
	CCATTCGGTACCGCTG-1	T cells	0
	CCATTCGTCAACACGT-1	T cells	0
	CCATTCGTCTTCGAGA-1	T cells	0
	CCCAATCCACAGATTC-1	T cells	0
	CCCAATCGTACTTCTT-1	T cells	0
	CCCAATCGTCGTTGTA-1	T cells	0
	CCCAATCTCGTCACGG-1	T cells	0
	CCCATACGTAGAGCTG-1	T cells	0
	CCCATACGTCTTCGTC-1	T cells	0
	CCCATACTCAACTCTT-1	T cells	3.07022
	CCCTCCTAGAACTGTA-1	T cells	0
	CCCTCCTGTTGGGACA-1	T cells	0
	CCCTCCTTCGAACTGT-1	T cells	0
	CCGGGATCACGTCTCT-1	T cells	0
	CCGGGATTCATGGTCA-1	T cells	0
	CCGGTAGGTTACGACT-1	T cells	0
	CCGGTAGTCTACGAGT-1	T cells	0
	CCGTACTGTTTCGCTC-1	T cells	0
	CCGTGGAAGCATCATC-1	T cells	0
	CCGTGGAAGTGCTGCC-1	T cells	0
	CCGTGGAGTATTCGTG-1	T cells	0
	CCGTGGAGTCGTCTTC-1	T cells	0
	CCGTGGATCGTATCAG-1	T cells	0
	CCGTTCAAGCGTTTAC-1	T cells	0
	CCGTTCAAGTGAAGAG-1	T cells	0
	CCGTTCACACCCAGTG-1	T cells	0
	CCGTTCACATACGCCG-1	T cells	0
	CCGTTCAGTTGGAGGT-1	T cells	0
	CCGTTCATCCTAGAAC-1	T cells	0
	CCTAAAGAGACTACAA-1	T cells	0
	CCTAAAGAGGACTGGT-1	T cells	0
	CCTAAAGCACACCGAC-1	T cells	0
	CCTAAAGTCATTCACT-1	T cells	0
	CCTACCAAGCGTAGTG-1	T cells	0
	CCTACCAAGTACTTGC-1	T cells	0
	CCTACCACAAATTGCC-1	T cells	0
	CCTACCACAGCTCCGA-1	T cells	0
	CCTACCAGTATCACCA-1	T cells	0
	CCTACCATCGTCCAGG-1	T cells	0
	CCTACCATCGTTACGA-1	T cells	0
	CCTACCATCTCCCTGA-1	T cells	0
	CCTAGCTCACACCGAC-1	T cells	0
	CCTATTATCTGCTTGC-1	T cells	0
	CCTCAGTAGCCAGGAT-1	T cells	0
	CCTCAGTAGGGTGTGT-1	T cells	0
	CCTCAGTCAAAGAATC-1	T cells	0
	CCTCAGTCACACGCTG-1	T cells	0
	CCTCAGTTCCAACCAA-1	T cells	0
	CCTCTGACAGGTCGTC-1	T cells	0
	CCTCTGACATTATCTC-1	T cells	0
	CCTCTGAGTATGGTTC-1	T cells	0
	CCTCTGATCTCATTCA-1	T cells	0
	CCTTACGAGGCAGGTT-1	T cells	0
	CCTTACGAGGCCCTCA-1	T cells	0
	CCTTACGGTTTGTTGG-1	T cells	0
	CCTTACGTCAACCATG-1	T cells	0
	CCTTACGTCTAACTTC-1	T cells	0
	CCTTCCCCACCTGGTG-1	T cells	0
	CCTTCCCCACTACAGT-1	T cells	0
	CCTTCCCCAGAGTGTG-1	T cells	0
	CCTTCCCCAGCCAATT-1	T cells	0
	CCTTCGAAGTCCTCCT-1	T cells	0
	CCTTCGACATCTCGCT-1	T cells	0
	CCTTCGAGTATGAATG-1	T cells	0
	CCTTTCTAGACTTGAA-1	T cells	0
	CCTTTCTAGGCATGGT-1	T cells	0
	CCTTTCTGTACCGCTG-1	T cells	3.13265
	CCTTTCTTCACGACTA-1	T cells	0
	CGAACATGTTCAGGCC-1	T cells	0
	CGAACATTCTACTATC-1	T cells	3.35639
	CGAATGTGTCATATCG-1	T cells	0
	CGAATGTTCAGCTGGC-1	T cells	0
	CGACCTTCACCAGTTA-1	T cells	0
	CGACCTTGTTCCACAA-1	T cells	0
	CGACTTCAGAAGAAGC-1	T cells	0
	CGACTTCCACAGATTC-1	T cells	0
	CGACTTCGTTCCACAA-1	T cells	0
	CGAGCACAGATGTTAG-1	T cells	0
	CGAGCACGTTACCGAT-1	T cells	3.3742
	CGAGCCACACAAGACG-1	T cells	0
	CGAGCCACACCAACCG-1	T cells	0
	CGATCGGAGAATGTTG-1	T cells	0
	CGATCGGCACTGAAGG-1	T cells	0
	CGATCGGGTGGCTCCA-1	T cells	0
	CGATGGCCAACCGCCA-1	T cells	0
	CGATGGCGTGTGGTTT-1	T cells	0
	CGATGTACAAAGCAAT-1	T cells	0
	CGATGTAGTCTCATCC-1	T cells	0
	CGATTGACACCGTTGG-1	T cells	0
	CGATTGAGTATGAATG-1	T cells	0
	CGATTGATCGCTTAGA-1	T cells	0
	CGATTGATCTGCTTGC-1	T cells	0
	CGATTGATCTGTTGAG-1	T cells	0
	CGCCAAGTCAATCTCT-1	T cells	0
	CGCCAAGTCGCACTCT-1	T cells	0
	CGCCAAGTCGCTAGCG-1	T cells	0
	CGCGGTAAGGAGTTGC-1	T cells	0
	CGCGGTACATCACGAT-1	T cells	0
	CGCGGTACATCGGTTA-1	T cells	0
	CGCGGTACATTCCTCG-1	T cells	0
	CGCGGTAGTGTGGTTT-1	T cells	0
	CGCGTTTAGCCCAACC-1	T cells	0
	CGCGTTTAGTACGCGA-1	T cells	0
	CGCGTTTCACCACGTG-1	T cells	0
	CGCGTTTTCATCGATG-1	T cells	0
	CGCGTTTTCTATCCCG-1	T cells	0
	CGCTATCAGTGAATTG-1	T cells	0
	CGCTATCTCCCTGACT-1	T cells	0
	CGCTATCTCTACGAGT-1	T cells	0
	CGCTGGATCACCGTAA-1	T cells	0
	CGCTTCAAGAAGGTGA-1	T cells	0
	CGCTTCAGTAGCTTGT-1	T cells	0
	CGCTTCATCGCGCCAA-1	T cells	0
	CGGACACAGGGCACTA-1	T cells	0
	CGGACACGTCGCTTCT-1	T cells	0
	CGGACGTCACCTATCC-1	T cells	0
	CGGACGTTCCCTAACC-1	T cells	0
	CGGACGTTCGACAGCC-1	T cells	0
	CGGACTGAGAGCCCAA-1	T cells	0
	CGGACTGAGCTGTTCA-1	T cells	0
	CGGACTGGTACATGTC-1	T cells	0
	CGGAGTCGTAGCCTAT-1	T cells	0
	CGGAGTCGTCATGCCG-1	T cells	0
	CGGAGTCTCTAACTCT-1	T cells	0
	CGGCTAGAGGCCATAG-1	T cells	0
	CGGCTAGTCCAGATCA-1	T cells	0
	CGGGTCAAGAAACGCC-1	T cells	0
	CGGGTCAAGATATGGT-1	T cells	0
	CGGGTCACAAAGCAAT-1	T cells	0
	CGGGTCAGTATTCTCT-1	T cells	0
	CGGGTCATCATGTGGT-1	T cells	0
	CGGGTCATCGAGGTAG-1	T cells	0
	CGGTTAACACCTCGGA-1	T cells	0
	CGGTTAACACTTACGA-1	T cells	0
	CGTAGCGCACGAAGCA-1	T cells	0
	CGTAGCGCATTGAGCT-1	T cells	0
	CGTAGGCAGAAAGTGG-1	T cells	0
	CGTAGGCAGTACACCT-1	T cells	0
	CGTAGGCCAGACGCTC-1	T cells	0
	CGTAGGCGTAGAGTGC-1	T cells	4.24597
	CGTAGGCGTTCCCGAG-1	T cells	0
	CGTAGGCTCAGGCCCA-1	T cells	0
	CGTAGGCTCCACTGGG-1	T cells	0
	CGTAGGCTCTAACCGA-1	T cells	0
	CGTCACTAGACTACAA-1	T cells	0
	CGTCACTCAAGGTTCT-1	T cells	0
	CGTCACTCATGAACCT-1	T cells	0
	CGTCACTGTGTATGGG-1	T cells	0
	CGTCACTGTGTGACGA-1	T cells	0
	CGTCACTGTTGGAGGT-1	T cells	0
	CGTCACTTCCAGAAGG-1	T cells	0
	CGTCAGGGTGCCTGCA-1	T cells	0
	CGTCAGGGTTCCATGA-1	T cells	0
	CGTCCATGTAGCGCAA-1	T cells	0
	CGTCCATGTGCATCTA-1	T cells	0
	CGTCCATTCAAAGACA-1	T cells	0
	CGTCCATTCTCGCTTG-1	T cells	0
	CGTCTACCATCGGTTA-1	T cells	0
	CGTCTACGTAACGACG-1	T cells	0
	CGTCTACGTACTTCTT-1	T cells	0
	CGTCTACGTATGAATG-1	T cells	0
	CGTGTAAGTACCGTAT-1	T cells	0
	CGTGTAAGTGGGTATG-1	T cells	0
	CGTGTAATCTGGAGCC-1	T cells	0
	CGTGTCTAGATCCGAG-1	T cells	0
	CGTGTCTGTCACACGC-1	T cells	0
	CGTGTCTTCTTACCTA-1	T cells	0
	CGTTAGAAGGCATGGT-1	T cells	0
	CGTTAGAAGGCCATAG-1	T cells	0
	CGTTAGAAGGCTAGAC-1	T cells	0
	CGTTAGATCTCGTATT-1	T cells	3.30266
	CGTTAGATCTTATCTG-1	T cells	0
	CGTTCTGAGTGTTAGA-1	T cells	0
	CGTTCTGGTAATTGGA-1	T cells	0
	CGTTCTGGTCCAGTAT-1	T cells	0
	CGTTCTGGTGTAATGA-1	T cells	0
	CGTTCTGTCAGTTAGC-1	T cells	0
	CGTTGGGAGCCACGCT-1	T cells	0
	CTAACTTAGCACACAG-1	T cells	0
	CTAACTTAGCGTCTAT-1	T cells	0
	CTAACTTAGTAAGTAC-1	T cells	0
	CTAACTTCAGGATTGG-1	T cells	0
	CTAACTTCATTATCTC-1	T cells	0
	CTAACTTTCAACGCTA-1	T cells	0
	CTAATGGGTCGTTGTA-1	T cells	0
	CTAATGGTCCAAACAC-1	T cells	0
	CTACACCAGACACTAA-1	T cells	0
	CTACACCAGATATGGT-1	T cells	0
	CTACACCAGCCGGTAA-1	T cells	0
	CTACACCAGGCAGTCA-1	T cells	0
	CTACACCCATACTCTT-1	T cells	0
	CTACACCGTCGTCTTC-1	T cells	0
	CTACACCGTTACAGAA-1	T cells	0
	CTACACCTCTTAGAGC-1	T cells	0
	CTACATTAGCGTCAAG-1	T cells	0
	CTACATTAGGTCATCT-1	T cells	0
	CTACATTCAGCAGTTT-1	T cells	0
	CTACATTGTCCTCTTG-1	T cells	0
	CTACATTTCTTGCAAG-1	T cells	0
	CTACCCAAGTTTGCGT-1	T cells	0
	CTACCCATCAGGTAAA-1	T cells	0
	CTACCCATCGGTGTTA-1	T cells	0
	CTACGTCGTAAGGGCT-1	T cells	0
	CTAGAGTAGCGCTCCA-1	T cells	0
	CTAGAGTTCAAAGTAG-1	T cells	0
	CTAGAGTTCGCGATCG-1	T cells	0
	CTAGAGTTCTTATCTG-1	T cells	0
	CTAGCCTCAGAGCCAA-1	T cells	0
	CTAGTGAAGCCACCTG-1	T cells	0
	CTAGTGAAGCGTCAAG-1	T cells	0
	CTAGTGAAGTCTCGGC-1	T cells	0
	CTAGTGAGTTAAAGAC-1	T cells	0
	CTAGTGATCACGCATA-1	T cells	0
	CTCACACGTCTAGCGC-1	T cells	0
	CTCAGAACACCAGTTA-1	T cells	0
	CTCAGAAGTATGGTTC-1	T cells	0
	CTCATTACACAGGTTT-1	T cells	0
	CTCCTAGAGACTAGAT-1	T cells	0
	CTCCTAGCAAGTAATG-1	T cells	0
	CTCGAAAAGACAAGCC-1	T cells	0
	CTCGAAAAGGTGCAAC-1	T cells	0
	CTCGAAAAGGTGTGGT-1	T cells	0
	CTCGAAACAGGGTTAG-1	T cells	0
	CTCGAAACATCCGTGG-1	T cells	0
	CTCGGAGAGAGCTGCA-1	T cells	0
	CTCGGAGAGGCACATG-1	T cells	0
	CTCGGAGTCTCCTATA-1	T cells	0
	CTCGGGAGTAGCTTGT-1	T cells	0
	CTCGGGAGTATATGGA-1	T cells	0
	CTCGGGAGTCCAACTA-1	T cells	0
	CTCGGGATCAGGTAAA-1	T cells	0
	CTCGTACAGCTTTGGT-1	T cells	0
	CTCGTCAGTTTGTTGG-1	T cells	0
	CTCGTCATCCAAACAC-1	T cells	0
	CTCTAATAGACACGAC-1	T cells	0
	CTCTAATAGGAGTTTA-1	T cells	0
	CTCTAATCACGTGAGA-1	T cells	0
	CTCTAATGTGACTCAT-1	T cells	0
	CTCTAATGTGGCAAAC-1	T cells	0
	CTCTAATGTGTAACGG-1	T cells	0
	CTCTACGAGAGTGAGA-1	T cells	0
	CTCTACGTCCGCTGTT-1	T cells	0
	CTCTGGTGTGCACCAC-1	T cells	0
	CTGAAACAGATACACA-1	T cells	0
	CTGAAACCATCTCGCT-1	T cells	0
	CTGAAACGTACCAGTT-1	T cells	0
	CTGAAGTAGTGGCACA-1	T cells	0
	CTGATAGCACCATCCT-1	T cells	0
	CTGATAGCAGGGCATA-1	T cells	0
	CTGATAGTCAAAGACA-1	T cells	0
	CTGATAGTCTGTGCAA-1	T cells	0
	CTGATCCAGTGCCATT-1	T cells	0
	CTGATCCCATGAACCT-1	T cells	0
	CTGATCCCATGATCCA-1	T cells	0
	CTGATCCGTACACCGC-1	T cells	0
	CTGCCTAAGCTTATCG-1	T cells	0
	CTGCCTAAGTCGTACT-1	T cells	0
	CTGCCTAAGTTTAGGA-1	T cells	0
	CTGCCTACACCAGGTC-1	T cells	0
	CTGCCTATCAGTTCGA-1	T cells	0
	CTGCGGAAGAGCTGCA-1	T cells	0
	CTGCGGAAGTCCGGTC-1	T cells	0
	CTGCGGACAATAGAGT-1	T cells	0
	CTGCGGAGTACCATCA-1	T cells	0
	CTGCGGATCTACTCAT-1	T cells	0
	CTGCTGTAGAATGTTG-1	T cells	0
	CTGCTGTTCGGAAATA-1	T cells	0
	CTGGTCTAGAAACCGC-1	T cells	0
	CTGGTCTAGCTAAACA-1	T cells	0
	CTGGTCTAGGTGATTA-1	T cells	0
	CTGGTCTAGTCCGGTC-1	T cells	2.14274
	CTGGTCTAGTCGATAA-1	T cells	0
	CTGGTCTGTAGGAGTC-1	T cells	0
	CTGTGCTCAAGCGAGT-1	T cells	0
	CTGTGCTGTCTTGCGG-1	T cells	0
	CTGTTTACACTACAGT-1	T cells	0
	CTGTTTACAGCATACT-1	T cells	0
	CTGTTTAGTCTAAAGA-1	T cells	0
	CTGTTTATCACATAGC-1	T cells	0
	CTGTTTATCACCAGGC-1	T cells	0
	CTTAACTCACGCGAAA-1	T cells	0
	CTTAACTTCGTGGTCG-1	T cells	0
	CTTAACTTCGTTACGA-1	T cells	0
	CTTACCGAGCGTTTAC-1	T cells	0
	CTTACCGGTTCCGTCT-1	T cells	0
	CTTAGGAAGATGCCTT-1	T cells	3.70657
	CTTAGGATCCACGTGG-1	T cells	0
	CTTCTCTAGAAGGGTA-1	T cells	0
	CTTCTCTAGTCGTTTG-1	T cells	0
	CTTCTCTGTGAAGGCT-1	T cells	0
	CTTGGCTAGTGGTCCC-1	T cells	0
	CTTGGCTCACCAGGCT-1	T cells	0
	CTTGGCTGTCTGCGGT-1	T cells	0
	CTTTGCGAGAACTGTA-1	T cells	0
	CTTTGCGTCGTAGATC-1	T cells	0
	GAAACTCAGAAACCGC-1	T cells	0
	GAAATGAAGATCGGGT-1	T cells	0
	GAAATGAAGGGTCTCC-1	T cells	0
	GAACATCAGCGGCTTC-1	T cells	0
	GAACATCAGGGTATCG-1	T cells	0
	GAACATCGTGACCAAG-1	T cells	0
	GAACATCGTTTGCATG-1	T cells	0
	GAACCTATCGGAAACG-1	T cells	0
	GAACGGAAGCCAGTTT-1	T cells	0
	GAACGGACAATACGCT-1	T cells	0
	GAACGGAGTAGGGACT-1	T cells	0
	GAACGGATCCATGCTC-1	T cells	0
	GAACGGATCTTTAGTC-1	T cells	4.07648
	GAAGCAGGTTCAGTAC-1	T cells	0
	GAAGCAGGTTCATGGT-1	T cells	0
	GAATAAGAGCACCGTC-1	T cells	0
	GAATAAGAGGACACCA-1	T cells	0
	GAATAAGGTACCGCTG-1	T cells	0
	GAATAAGTCAAGCCTA-1	T cells	0
	GAATAAGTCAGGATCT-1	T cells	0
	GAATAAGTCTAAGCCA-1	T cells	0
	GAATAAGTCTGCGACG-1	T cells	0
	GAATGAAGTAGGCTGA-1	T cells	0
	GAATGAAGTATAGTAG-1	T cells	0
	GACACGCCATACTCTT-1	T cells	0
	GACACGCGTAAAGTCA-1	T cells	0
	GACAGAGAGAATTCCC-1	T cells	0
	GACAGAGCATGAGCGA-1	T cells	0
	GACAGAGGTCTCATCC-1	T cells	0
	GACCAATGTCCGTCAG-1	T cells	0
	GACCAATGTCGCGTGT-1	T cells	0
	GACCAATTCTCAAGTG-1	T cells	0
	GACCTGGTCGGAGGTA-1	T cells	0
	GACGCGTAGTACACCT-1	T cells	0
	GACGCGTGTCAAAGCG-1	T cells	0
	GACGCGTGTCGCCATG-1	T cells	0
	GACGCGTTCTGGTATG-1	T cells	0
	GACGCGTTCTTACCTA-1	T cells	0
	GACGGCTAGCTAGTCT-1	T cells	0
	GACGGCTCATCCAACA-1	T cells	0
	GACGGCTGTAACGCGA-1	T cells	0
	GACGGCTGTTGGGACA-1	T cells	0
	GACGGCTTCAGGTTCA-1	T cells	0
	GACGGCTTCAGTTAGC-1	T cells	0
	GACGGCTTCCTAGGGC-1	T cells	0
	GACGTGCAGGAGTAGA-1	T cells	0
	GACGTGCCAGGTCGTC-1	T cells	0
	GACGTGCGTAGAAAGG-1	T cells	0
	GACGTGCGTAGCCTAT-1	T cells	0
	GACGTGCGTATCTGCA-1	T cells	0
	GACGTGCGTCAACTGT-1	T cells	0
	GACGTTAAGGAGTTTA-1	T cells	0
	GACGTTAGTCGAATCT-1	T cells	4.06854
	GACGTTAGTTGGTGGA-1	T cells	0
	GACTAACAGTGAAGTT-1	T cells	0
	GACTAACTCCGTAGTA-1	T cells	0
	GACTGCGAGGAGTAGA-1	T cells	0
	GACTGCGAGTGCGATG-1	T cells	0
	GACTGCGCAAGCTGGA-1	T cells	0
	GACTGCGCACGGTAGA-1	T cells	0
	GACTGCGTCCCACTTG-1	T cells	0
	GAGCAGAGTGCGGTAA-1	T cells	3.53547
	GAGCAGATCTTAGAGC-1	T cells	0
	GAGGTGACATTAGGCT-1	T cells	0
	GAGGTGAGTGAGGGAG-1	T cells	0
	GAGGTGATCATAGCAC-1	T cells	0
	GAGGTGATCTCGAGTA-1	T cells	0
	GAGTCCGCAAAGGCGT-1	T cells	0
	GAGTCCGCACGTAAGG-1	T cells	0
	GAGTCCGTCCACGACG-1	T cells	0
	GATCAGTAGCGGCTTC-1	T cells	0
	GATCAGTAGTACGACG-1	T cells	0
	GATCAGTTCTCGAGTA-1	T cells	0
	GATCGATAGCTAACAA-1	T cells	0
	GATCGATGTCCTCCAT-1	T cells	0
	GATCGATTCAAACCAC-1	T cells	0
	GATCGATTCACAGTAC-1	T cells	0
	GATCGATTCACTCCTG-1	T cells	0
	GATCGCGCAAAGGCGT-1	T cells	0
	GATCGCGCATGTCCTC-1	T cells	0
	GATCGCGGTGTGAAAT-1	T cells	3.81606
	GATCGCGGTTATGCGT-1	T cells	0
	GATCGCGTCCTAAGTG-1	T cells	0
	GATCGTAAGCATGGCA-1	T cells	0
	GATCGTAAGTTACGGG-1	T cells	0
	GATCTAGAGTTCGCAT-1	T cells	0
	GATCTAGCAAGCTGTT-1	T cells	0
	GATCTAGCAGACAGGT-1	T cells	0
	GATCTAGGTCCCGACA-1	T cells	0
	GATCTAGTCAGCACAT-1	T cells	0
	GATCTAGTCCCTCTTT-1	T cells	0
	GATGAAACAGCCTATA-1	T cells	0
	GATGAGGAGATTACCC-1	T cells	0
	GATGAGGGTCATTAGC-1	T cells	0
	GATGCTACACATGACT-1	T cells	0
	GATGCTACAGATGGGT-1	T cells	2.68393
	GATGCTAGTTTGCATG-1	T cells	3.46778
	GATGCTATCACCCTCA-1	T cells	0
	GCAAACTAGCCACCTG-1	T cells	0
	GCAAACTAGCGTGTCC-1	T cells	0
	GCAAACTCAGCCTTTC-1	T cells	0
	GCAAACTGTCCGCTGA-1	T cells	0
	GCAAACTTCACGACTA-1	T cells	0
	GCAAACTTCGAATCCA-1	T cells	0
	GCAATCAGTTAAAGTG-1	T cells	0
	GCACATAAGAGTACCG-1	T cells	0
	GCACATAAGCAATCTC-1	T cells	0
	GCACATAAGTGTACTC-1	T cells	0
	GCACATACACTCGACG-1	T cells	0
	GCACATAGTCAGCTAT-1	T cells	3.94218
	GCACATAGTGGGTCAA-1	T cells	0
	GCACATATCCTTTCGG-1	T cells	0
	GCACTCTAGGCTATCT-1	T cells	0
	GCACTCTGTATTCTCT-1	T cells	0
	GCACTCTGTCCGACGT-1	T cells	0
	GCACTCTGTTATCCGA-1	T cells	0
	GCACTCTTCTACGAGT-1	T cells	0
	GCAGCCAAGGCTAGCA-1	T cells	0
	GCAGCCACAAGACGTG-1	T cells	0
	GCAGCCATCCATGAAC-1	T cells	0
	GCAGTTAAGTGCCATT-1	T cells	0
	GCAGTTACATTCCTGC-1	T cells	0
	GCAGTTAGTAAGGGAA-1	T cells	0
	GCAGTTATCCACGTTC-1	T cells	0
	GCAGTTATCGAACTGT-1	T cells	0
	GCATACAGTACCAGTT-1	T cells	0
	GCATACATCTTGCCGT-1	T cells	0
	GCATGATAGTTCCACA-1	T cells	0
	GCATGATCAGGTCCAC-1	T cells	0
	GCATGATCATTGCGGC-1	T cells	0
	GCATGCGCACCCATTC-1	T cells	0
	GCATGCGGTGAGGCTA-1	T cells	0
	GCATGCGTCCTCAATT-1	T cells	0
	GCATGCGTCCTGCCAT-1	T cells	0
	GCATGCGTCTTACCGC-1	T cells	0
	GCATGTAAGAGGTAGA-1	T cells	0
	GCATGTAAGCTAGTGG-1	T cells	0
	GCATGTACAGGAACGT-1	T cells	0
	GCATGTAGTGGTACAG-1	T cells	0
	GCCAAATAGCCGGTAA-1	T cells	0
	GCCAAATTCAAAGACA-1	T cells	0
	GCCTCTAAGTACATGA-1	T cells	3.68892
	GCCTCTACACCAGTTA-1	T cells	0
	GCCTCTAGTTCAGTAC-1	T cells	0
	GCCTCTATCGACCAGC-1	T cells	0
	GCCTCTATCTGCTGTC-1	T cells	0
	GCGACCAAGTGACTCT-1	T cells	0
	GCGACCACAGATGGGT-1	T cells	0
	GCGACCAGTCATCCCT-1	T cells	0
	GCGAGAAAGGAGCGAG-1	T cells	0
	GCGAGAAGTAGCCTAT-1	T cells	4.59843
	GCGAGAATCCGATATG-1	T cells	0
	GCGCAACTCAGCGACC-1	T cells	0
	GCGCAGTCACGGCGTT-1	T cells	0
	GCGCAGTTCTATCCCG-1	T cells	0
	GCGCCAAGTCGCGGTT-1	T cells	0
	GCGCCAAGTTAAAGTG-1	T cells	0
	GCGCGATCAATACGCT-1	T cells	0
	GCGCGATCATCACGTA-1	T cells	3.89527
	GCGCGATCATGGAATA-1	T cells	0
	GCGCGATGTCCGTGAC-1	T cells	2.85501
	GCGCGATGTGCGCTTG-1	T cells	0
	GCGCGATTCCTCGCAT-1	T cells	0
	GCGCGATTCTGTCTCG-1	T cells	0
	GCGGGTTCATCTCGCT-1	T cells	0
	GCGGGTTGTTGTACAC-1	T cells	0
	GCTCCTAGTAGCCTCG-1	T cells	0
	GCTCCTATCACCGTAA-1	T cells	0
	GCTCTGTCAATCCGAT-1	T cells	0
	GCTCTGTGTACCGTAT-1	T cells	0
	GCTCTGTGTCATACTG-1	T cells	0
	GCTCTGTTCACAGTAC-1	T cells	0
	GCTCTGTTCAGAAATG-1	T cells	0
	GCTGCAGAGTGCCATT-1	T cells	0
	GCTGCAGCAATAGCAA-1	T cells	0
	GCTGCGAAGCAGACTG-1	T cells	0
	GCTGCGAAGCGCTTAT-1	T cells	0
	GCTGCGATCTTGAGAC-1	T cells	0
	GCTGCTTGTCCGAATT-1	T cells	0
	GCTGCTTGTGTTTGGT-1	T cells	0
	GCTGGGTAGAGGTAGA-1	T cells	0
	GCTGGGTGTGAGGGAG-1	T cells	0
	GCTGGGTTCAACCAAC-1	T cells	0
	GCTTCCAAGTTAGGTA-1	T cells	0
	GCTTCCAGTATTCTCT-1	T cells	0
	GCTTGAATCGGTCCGA-1	T cells	0
	GGAAAGCAGGGTGTTG-1	T cells	0
	GGAAAGCGTCATGCCG-1	T cells	0
	GGAAAGCTCCTTGGTC-1	T cells	0
	GGAACTTCACAGGAGT-1	T cells	0
	GGAACTTGTTACCAGT-1	T cells	0
	GGAACTTTCTTTAGGG-1	T cells	0
	GGAATAAGTACCGTTA-1	T cells	0
	GGAATAAGTGCGCTTG-1	T cells	0
	GGACAGAAGTCGTACT-1	T cells	0
	GGACAGAGTCTCATCC-1	T cells	0
	GGACAGAGTTCGTCTC-1	T cells	0
	GGACAGATCTTGACGA-1	T cells	0
	GGACATTCACGAGAGT-1	T cells	0
	GGACATTCAGGGATTG-1	T cells	0
	GGACATTGTGGTCTCG-1	T cells	0
	GGACGTCAGCGTCAAG-1	T cells	0
	GGACGTCCAAATACAG-1	T cells	0
	GGACGTCCATGGTTGT-1	T cells	0
	GGACGTCGTCCATGAT-1	T cells	4.17218
	GGAGCAAAGCGTCTAT-1	T cells	0
	GGAGCAAAGCTACCTA-1	T cells	0
	GGAGCAAAGTTCGCGC-1	T cells	0
	GGAGCAAGTACATCCA-1	T cells	0
	GGAGCAATCGTCGTTC-1	T cells	0
	GGATGTTAGCCAGGAT-1	T cells	0
	GGATGTTTCAACACAC-1	T cells	0
	GGATGTTTCGTCCGTT-1	T cells	0
	GGATGTTTCTCTGTCG-1	T cells	0
	GGATTACCATTTCAGG-1	T cells	0
	GGCAATTCAAAGCAAT-1	T cells	2.71577
	GGCAATTCACTGCCAG-1	T cells	0
	GGCAATTGTGAGGGTT-1	T cells	0
	GGCAATTTCATGTCCC-1	T cells	0
	GGCCGATCACCCTATC-1	T cells	0
	GGCCGATCACCGCTAG-1	T cells	0
	GGCCGATGTTAAGACA-1	T cells	0
	GGCGACTGTACAGCAG-1	T cells	0
	GGCGTGTGTGCGCTTG-1	T cells	0
	GGCTCGAGTAAGGATT-1	T cells	0
	GGCTGGTAGATACACA-1	T cells	0
	GGCTGGTTCAGAGACG-1	T cells	0
	GGCTGGTTCATCGGAT-1	T cells	0
	GGCTGGTTCATGTGGT-1	T cells	0
	GGGACCTAGAATGTGT-1	T cells	0
	GGGACCTAGTCATCCA-1	T cells	0
	GGGACCTCAAGTCTAC-1	T cells	0
	GGGACCTGTACATCCA-1	T cells	0
	GGGACCTGTTCGTCTC-1	T cells	0
	GGGAGATAGACAGGCT-1	T cells	0
	GGGAGATAGGGCTTGA-1	T cells	0
	GGGAGATGTGATGTGG-1	T cells	0
	GGGATGATCAACTCTT-1	T cells	0
	GGGATGATCCGAACGC-1	T cells	0
	GGGATGATCGTCTGAA-1	T cells	0
	GGGATGATCGTTTGCC-1	T cells	0
	GGGCACTTCAGGCAAG-1	T cells	0
	GGGCACTTCTGCCAGG-1	T cells	0
	GGGCACTTCTTGTACT-1	T cells	0
	GGGCATCAGAAACCAT-1	T cells	0
	GGGCATCGTATAAACG-1	T cells	3.35027
	GGGCATCTCACAGGCC-1	T cells	0
	GGGTTGCAGCTTCGCG-1	T cells	0
	GGGTTGCCATGCCACG-1	T cells	0
	GGGTTGCGTTAAGATG-1	T cells	0
	GGGTTGCTCAACACGT-1	T cells	0
	GGGTTGCTCAACGAAA-1	T cells	3.83006
	GGTATTGAGACACGAC-1	T cells	0
	GGTATTGCATACGCTA-1	T cells	0
	GGTATTGTCTGGTATG-1	T cells	0
	GGTGAAGCATAGAAAC-1	T cells	0
	GGTGCGTAGAGACGAA-1	T cells	0
	GGTGCGTCAATGGAAT-1	T cells	0
	GGTGCGTGTCAAGCGA-1	T cells	0
	GGTGCGTTCAACACTG-1	T cells	0
	GGTGCGTTCGGAAATA-1	T cells	0
	GTAACGTTCAGGTTCA-1	T cells	0
	GTAACTGCATCACGAT-1	T cells	0
	GTACGTAAGAGGGCTT-1	T cells	0
	GTACGTACAACACCCG-1	T cells	0
	GTACGTAGTGCACTTA-1	T cells	0
	GTACGTAGTTGAACTC-1	T cells	0
	GTACGTATCCTGCTTG-1	T cells	3.75382
	GTACGTATCGACCAGC-1	T cells	0
	GTACTCCAGTACATGA-1	T cells	0
	GTACTCCCATAGTAAG-1	T cells	0
	GTACTCCCATCACGAT-1	T cells	0
	GTACTCCGTTATCCGA-1	T cells	0
	GTACTCCTCAGCGATT-1	T cells	0
	GTACTCCTCCGCATCT-1	T cells	0
	GTACTCCTCGCCGTGA-1	T cells	0
	GTACTTTAGAGCTTCT-1	T cells	0
	GTACTTTCATGCCTTC-1	T cells	0
	GTACTTTTCATGCATG-1	T cells	0
	GTAGGCCTCAGCGATT-1	T cells	0
	GTAGTCACACTAAGTC-1	T cells	0
	GTAGTCAGTGCTGTAT-1	T cells	0
	GTAGTCATCAGCACAT-1	T cells	0
	GTATCTTCAGGTTTCA-1	T cells	0
	GTATCTTGTATAGTAG-1	T cells	0
	GTATTCTGTAGCAAAT-1	T cells	0
	GTATTCTTCTGTCTAT-1	T cells	0
	GTCAAGTGTTCTCATT-1	T cells	0
	GTCACAACAGATCTGT-1	T cells	0
	GTCACAATCATCATTC-1	T cells	0
	GTCACAATCCGAATGT-1	T cells	0
	GTCACGGGTGTGCGTC-1	T cells	0
	GTCACGGTCCAAGCCG-1	T cells	0
	GTCATTTCATCACAAC-1	T cells	0
	GTCATTTCATTTCAGG-1	T cells	0
	GTCCTCACAAGTACCT-1	T cells	0
	GTCCTCATCCAAACAC-1	T cells	0
	GTCCTCATCTGGAGCC-1	T cells	0
	GTCGGGTCAGCGAACA-1	T cells	0
	GTCGTAAGTGCGAAAC-1	T cells	0
	GTCTCGTAGCGTTGCC-1	T cells	0
	GTCTCGTAGGGATACC-1	T cells	0
	GTCTTCGGTAAAGGAG-1	T cells	0
	GTCTTCGGTACTTAGC-1	T cells	0
	GTCTTCGGTTCAGGCC-1	T cells	0
	GTCTTCGTCGGACAAG-1	T cells	0
	GTGAAGGGTGGACGAT-1	T cells	0
	GTGAAGGTCGCTTGTC-1	T cells	0
	GTGCAGCCACTTACGA-1	T cells	0
	GTGCAGCCATATACGC-1	T cells	0
	GTGCAGCGTGACTACT-1	T cells	0
	GTGCAGCTCCCGACTT-1	T cells	0
	GTGCATACAAGCTGTT-1	T cells	0
	GTGCATACATACTACG-1	T cells	0
	GTGCATAGTCCAGTTA-1	T cells	0
	GTGCGGTAGAATGTTG-1	T cells	0
	GTGCGGTGTGTGCCTG-1	T cells	0
	GTGCGGTTCATCTGTT-1	T cells	0
	GTGCTTCGTATTCGTG-1	T cells	3.51278
	GTGCTTCGTTTAGCTG-1	T cells	4.32067
	GTGCTTCTCCGATATG-1	T cells	0
	GTGGGTCCACATCCGG-1	T cells	0
	GTGGGTCGTACCATCA-1	T cells	0
	GTGGGTCGTCCTGCTT-1	T cells	0
	GTGTGCGAGAGCCTAG-1	T cells	0
	GTGTGCGCAAGCTGGA-1	T cells	0
	GTGTGCGCATCACGAT-1	T cells	3.85757
	GTGTGCGGTAAGGATT-1	T cells	0
	GTGTGCGGTTACGGAG-1	T cells	0
	GTGTTAGAGAAACCGC-1	T cells	0
	GTGTTAGCAAACTGTC-1	T cells	0
	GTGTTAGCATTAGCCA-1	T cells	0
	GTGTTAGGTCTTTCAT-1	T cells	0
	GTGTTAGGTTCCACAA-1	T cells	0
	GTGTTAGTCTCTAGGA-1	T cells	0
	GTTAAGCGTAGCTAAA-1	T cells	0
	GTTAAGCGTATCTGCA-1	T cells	0
	GTTACAGAGCACGCCT-1	T cells	0
	GTTACAGCAAGAAGAG-1	T cells	0
	GTTACAGCATGTAGTC-1	T cells	0
	GTTCATTAGGATGTAT-1	T cells	0
	GTTCGGGAGCAATCTC-1	T cells	0
	GTTCGGGAGCGCTTAT-1	T cells	0
	GTTCGGGCAGTAAGCG-1	T cells	0
	GTTCGGGGTTACGACT-1	T cells	0
	GTTCTCGCATACAGCT-1	T cells	0
	GTTTCTACATTAGGCT-1	T cells	0
	TAAACCGAGCCAGAAC-1	T cells	3.69006
	TAAACCGAGTAGCCGA-1	T cells	0
	TAAACCGCAAGAGTCG-1	T cells	0
	TAAACCGCATTCACTT-1	T cells	0
	TAAACCGGTAGAAGGA-1	T cells	0
	TAAACCGTCTCATTCA-1	T cells	0
	TAAGCGTCAGTTCATG-1	T cells	0
	TAAGCGTTCGCATGGC-1	T cells	0
	TAAGCGTTCTGGCGTG-1	T cells	0
	TAAGTGCTCCTCAATT-1	T cells	0
	TAAGTGCTCGACAGCC-1	T cells	0
	TACACGAGTGCGGTAA-1	T cells	0
	TACACGATCCTATTCA-1	T cells	0
	TACACGATCGAGCCCA-1	T cells	0
	TACACGATCGCAAACT-1	T cells	0
	TACAGTGCAATGCCAT-1	T cells	0
	TACCTATCATGCTGGC-1	T cells	0
	TACCTATGTCGCGGTT-1	T cells	0
	TACCTTAAGAAAGTGG-1	T cells	0
	TACCTTAAGGTCGGAT-1	T cells	0
	TACCTTAGTAACGTTC-1	T cells	0
	TACCTTATCCCAACGG-1	T cells	0
	TACGGATAGAGCAATT-1	T cells	4.08736
	TACGGATCACAACGTT-1	T cells	0
	TACGGATCACCCTATC-1	T cells	0
	TACGGGCAGCTTTGGT-1	T cells	0
	TACGGGCAGGAGTTGC-1	T cells	0
	TACGGGCAGTACGACG-1	T cells	0
	TACGGGCAGTATCTCG-1	T cells	0
	TACGGGCGTATATGAG-1	T cells	0
	TACGGGCTCCGTCAAA-1	T cells	0
	TACGGTACAAACCCAT-1	T cells	0
	TACGGTACAAGTCTAC-1	T cells	0
	TACGGTACAGGGTATG-1	T cells	0
	TACGGTATCATCGATG-1	T cells	3.72338
	TACGGTATCGAATCCA-1	T cells	0
	TACTCGCAGAAACGCC-1	T cells	0
	TACTCGCAGCTGTCTA-1	T cells	0
	TACTCGCGTAGCGCAA-1	T cells	0
	TACTCGCGTTATCACG-1	T cells	0
	TACTTACAGTCCAGGA-1	T cells	0
	TACTTACCATTAGCCA-1	T cells	0
	TACTTACTCTGTACGA-1	T cells	0
	TACTTGTCAGACGCTC-1	T cells	0
	TACTTGTGTAAGAGAG-1	T cells	0
	TACTTGTGTTACGACT-1	T cells	0
	TACTTGTTCTTCCTTC-1	T cells	0
	TAGACCATCATGTCCC-1	T cells	0
	TAGAGCTTCACATACG-1	T cells	0
	TAGAGCTTCCTACAGA-1	T cells	0
	TAGCCGGCACCAACCG-1	T cells	0
	TAGGCATAGAGTCTGG-1	T cells	0
	TAGGCATAGCCCAACC-1	T cells	0
	TAGGCATTCCTTTCGG-1	T cells	3.866
	TAGTGGTCAACTGGCC-1	T cells	0
	TAGTGGTTCCGCTGTT-1	T cells	4.19123
	TAGTTGGTCCCATTAT-1	T cells	0
	TAGTTGGTCGCGTTTC-1	T cells	0
	TATCAGGAGCACACAG-1	T cells	0
	TATCAGGCAATAGAGT-1	T cells	0
	TATCAGGGTAAGTGGC-1	T cells	3.84427
	TATCAGGGTATATGGA-1	T cells	0
	TATCAGGTCATTATCC-1	T cells	0
	TATCAGGTCCTTGACC-1	T cells	3.48204
	TATCAGGTCGCCCTTA-1	T cells	0
	TATCAGGTCGTATCAG-1	T cells	0
	TATCAGGTCTGTTGAG-1	T cells	0
	TATCTCAGTAGATTAG-1	T cells	0
	TATCTCAGTCTTGATG-1	T cells	0
	TATGCCCAGTGTGGCA-1	T cells	0
	TATGCCCCACTGTGTA-1	T cells	0
	TATGCCCCATCATCCC-1	T cells	0
	TATGCCCTCACAAACC-1	T cells	3.25882
	TATTACCAGGTCGGAT-1	T cells	0
	TATTACCCAAGCCATT-1	T cells	0
	TATTACCCACATGGGA-1	T cells	0
	TATTACCTCACAACGT-1	T cells	0
	TCAACGACACGGACAA-1	T cells	0
	TCAACGAGTAACGACG-1	T cells	0
	TCAACGAGTCGGATCC-1	T cells	0
	TCAACGATCAAAGACA-1	T cells	0
	TCAACGATCGGCGCAT-1	T cells	0
	TCAACGATCGTATCAG-1	T cells	0
	TCAATCTCATCACAAC-1	T cells	0
	TCAATCTTCCAAATGC-1	T cells	0
	TCACAAGAGAATGTGT-1	T cells	0
	TCACAAGGTGGACGAT-1	T cells	0
	TCACAAGTCAGTGCAT-1	T cells	0
	TCACAAGTCCGTTGCT-1	T cells	0
	TCACAAGTCTTGAGGT-1	T cells	0
	TCACGAAAGATAGTCA-1	T cells	0
	TCACGAAAGTAATCCC-1	T cells	0
	TCACGAAGTCGTTGTA-1	T cells	0
	TCAGATGTCTCATTCA-1	T cells	0
	TCAGCAAAGTTAGCGG-1	T cells	0
	TCAGCAACAGTCCTTC-1	T cells	0
	TCAGCTCGTACTTCTT-1	T cells	0
	TCAGCTCTCTCAACTT-1	T cells	0
	TCAGGATAGCCACTAT-1	T cells	0
	TCAGGATAGGGCTTGA-1	T cells	0
	TCAGGATTCTGCCCTA-1	T cells	0
	TCAGGTACAGTTCATG-1	T cells	0
	TCATTACAGCCACGTC-1	T cells	0
	TCATTACGTCTTGCGG-1	T cells	0
	TCATTACGTTGCTCCT-1	T cells	0
	TCATTTGAGGCAGTCA-1	T cells	0
	TCATTTGAGGTGACCA-1	T cells	0
	TCATTTGCAGGACCCT-1	T cells	0
	TCATTTGGTGGTTTCA-1	T cells	0
	TCATTTGTCGGAGGTA-1	T cells	0
	TCCACACAGAGTAATC-1	T cells	0
	TCCACACAGATAGCAT-1	T cells	0
	TCCACACCAGCAGTTT-1	T cells	0
	TCGAGGCGTTTAAGCC-1	T cells	0
	TCGAGGCTCTGTCAAG-1	T cells	0
	TCGCGAGAGCGAAGGG-1	T cells	0
	TCGCGTTGTAGTAGTA-1	T cells	0
	TCGCGTTTCCAGAGGA-1	T cells	0
	TCGGGACCATATACCG-1	T cells	0
	TCGGGACGTCCTCCAT-1	T cells	0
	TCGGTAACAGTTAACC-1	T cells	3.83227
	TCGGTAAGTGCAACGA-1	T cells	3.64544
	TCGTACCAGCGGCTTC-1	T cells	0
	TCGTACCCAAGTTAAG-1	T cells	0
	TCGTACCGTTACCAGT-1	T cells	0
	TCGTAGAGTGATAAAC-1	T cells	0
	TCGTAGATCACCATAG-1	T cells	0
	TCGTAGATCCGTAGGC-1	T cells	0
	TCTATTGAGAAACCGC-1	T cells	0
	TCTATTGCACTCGACG-1	T cells	0
	TCTATTGCAGACACTT-1	T cells	0
	TCTATTGCATACTCTT-1	T cells	0
	TCTATTGTCTAAGCCA-1	T cells	0
	TCTATTGTCTTAGAGC-1	T cells	0
	TCTCATATCTCCCTGA-1	T cells	0
	TCTCTAAAGGTGGGTT-1	T cells	0
	TCTCTAAAGTCTCCTC-1	T cells	0
	TCTCTAACACCGATAT-1	T cells	0
	TCTCTAACAGACGCTC-1	T cells	0
	TCTGAGAAGCGTAGTG-1	T cells	0
	TCTGGAACACTAAGTC-1	T cells	0
	TCTGGAAGTGAGCGAT-1	T cells	0
	TCTGGAATCTTCGGTC-1	T cells	0
	TCTTCGGAGTCCATAC-1	T cells	0
	TCTTTCCAGGCGACAT-1	T cells	0
	TGAAAGACATTTCACT-1	T cells	0
	TGAAAGATCGTGACAT-1	T cells	0
	TGACAACTCAAAGTAG-1	T cells	0
	TGACAACTCACCATAG-1	T cells	0
	TGACAACTCACGATGT-1	T cells	0
	TGACGGCGTCGCGAAA-1	T cells	0
	TGACGGCGTCGCGGTT-1	T cells	0
	TGACTAGCACAGGCCT-1	T cells	0
	TGACTAGCACCAGTTA-1	T cells	0
	TGACTAGCATCCTTGC-1	T cells	0
	TGACTAGCATTGCGGC-1	T cells	0
	TGACTTTCAATGAATG-1	T cells	0
	TGAGAGGGTTTAGCTG-1	T cells	0
	TGAGCATCAGCTCGAC-1	T cells	0
	TGAGCATGTTCCGTCT-1	T cells	0
	TGAGCCGAGCAGGTCA-1	T cells	0
	TGAGCCGAGGCCATAG-1	T cells	0
	TGAGCCGCAGGAATCG-1	T cells	0
	TGAGCCGGTGTGCGTC-1	T cells	0
	TGAGCCGTCACGATGT-1	T cells	0
	TGAGCCGTCCAATGGT-1	T cells	0
	TGAGGGACAGAAGCAC-1	T cells	0
	TGAGGGAGTCGAAAGC-1	T cells	0
	TGAGGGAGTGCTCTTC-1	T cells	0
	TGAGGGAGTGGGTCAA-1	T cells	0
	TGATTTCAGCGATTCT-1	T cells	0
	TGATTTCCACATAACC-1	T cells	0
	TGATTTCTCAGGCGAA-1	T cells	0
	TGATTTCTCCGAATGT-1	T cells	0
	TGATTTCTCGCTTGTC-1	T cells	0
	TGATTTCTCGTATCAG-1	T cells	0
	TGATTTCTCTCAAGTG-1	T cells	0
	TGCACCTAGTACATGA-1	T cells	0
	TGCACCTCAAGACGTG-1	T cells	0
	TGCACCTCAGATCTGT-1	T cells	0
	TGCCAAAAGAAGGTGA-1	T cells	0
	TGCCAAAAGCGTTCCG-1	T cells	0
	TGCCAAAGTCGAAAGC-1	T cells	0
	TGCCAAAGTTGCGTTA-1	T cells	0
	TGCCAAATCACCATAG-1	T cells	2.98001
	TGCCCATAGCAAATCA-1	T cells	0
	TGCCCATAGTTCCACA-1	T cells	0
	TGCCCATCACACATGT-1	T cells	0
	TGCCCATTCGGTGTCG-1	T cells	0
	TGCCCATTCTCAAGTG-1	T cells	0
	TGCCCTAAGAGATGAG-1	T cells	0
	TGCCCTAAGGAACTGC-1	T cells	0
	TGCCCTATCATCTGTT-1	T cells	0
	TGCGCAGAGTGGTAAT-1	T cells	0
	TGCGCAGCAAGTAATG-1	T cells	0
	TGCGCAGGTACCTACA-1	T cells	0
	TGCGCAGGTTGTCTTT-1	T cells	0
	TGCGGGTCAGCTATTG-1	T cells	0
	TGCGGGTCAGCTTAAC-1	T cells	0
	TGCGGGTGTCGATTGT-1	T cells	0
	TGCGGGTGTGAGGGTT-1	T cells	0
	TGCGGGTTCGTAGGAG-1	T cells	0
	TGCGTGGAGCGAAGGG-1	T cells	0
	TGCGTGGAGCGTGAGT-1	T cells	0
	TGCGTGGAGCGTTTAC-1	T cells	0
	TGCGTGGAGTGCCATT-1	T cells	0
	TGCGTGGCAGCTGTGC-1	T cells	0
	TGCGTGGTCTGTTTGT-1	T cells	0
	TGCTACCAGGTGATAT-1	T cells	0
	TGCTACCCATGCTAGT-1	T cells	0
	TGCTGCTAGCGCTTAT-1	T cells	0
	TGCTGCTCAGCTGTGC-1	T cells	0
	TGCTGCTGTACCCAAT-1	T cells	0
	TGCTGCTTCACTTCAT-1	T cells	0
	TGGACGCAGACAGACC-1	T cells	0
	TGGACGCGTTACCGAT-1	T cells	0
	TGGCCAGAGACTAGGC-1	T cells	0
	TGGCCAGCAACTGCTA-1	T cells	0
	TGGCCAGCAGCTCCGA-1	T cells	3.56337
	TGGCCAGTCATAACCG-1	T cells	0
	TGGCCAGTCTCGAGTA-1	T cells	0
	TGGCGCAAGTTGCAGG-1	T cells	0
	TGGCGCACAAGCCTAT-1	T cells	0
	TGGCGCAGTATTACCG-1	T cells	0
	TGGCTGGAGGAATGGA-1	T cells	0
	TGGCTGGCAATCGGTT-1	T cells	0
	TGGCTGGCACTCAGGC-1	T cells	0
	TGGCTGGCAGCTTCGG-1	T cells	0
	TGGCTGGGTCATATGC-1	T cells	0
	TGGCTGGGTTAAGATG-1	T cells	0
	TGGCTGGTCACGACTA-1	T cells	0
	TGGGAAGAGGATGGAA-1	T cells	0
	TGGGAAGGTATATGGA-1	T cells	0
	TGGGAAGTCCGTTGTC-1	T cells	0
	TGGGAAGTCGAGAGCA-1	T cells	0
	TGGGAAGTCGTTGCCT-1	T cells	0
	TGGGCGTAGGGTCTCC-1	T cells	0
	TGGGCGTAGTCCAGGA-1	T cells	0
	TGGGCGTCATTGAGCT-1	T cells	0
	TGGTTAGAGCGTGAGT-1	T cells	0
	TGGTTAGAGTGGAGAA-1	T cells	0
	TGGTTAGGTAAGAGGA-1	T cells	0
	TGGTTCCCAGGAATCG-1	T cells	0
	TGGTTCCGTCGTGGCT-1	T cells	2.63116
	TGGTTCCTCTACGAGT-1	T cells	0
	TGGTTCCTCTTAGCCC-1	T cells	0
	TGTATTCGTGCAACTT-1	T cells	2.2356
	TGTATTCTCGTGGACC-1	T cells	0
	TGTCCCAAGCTGAAAT-1	T cells	0
	TGTGTTTAGATCCTGT-1	T cells	0
	TGTGTTTGTTGAGGTG-1	T cells	0
	TGTGTTTTCGACAGCC-1	T cells	0
	TGTGTTTTCTTGCATT-1	T cells	0
	TGTTCCGAGTCATCCA-1	T cells	0
	TTAACTCCAAGCGATG-1	T cells	0
	TTAACTCCATGCCACG-1	T cells	0
	TTAACTCTCTCCTATA-1	T cells	0
	TTAGGACAGTAGCGGT-1	T cells	0
	TTAGGACTCCTCCTAG-1	T cells	0
	TTAGGCACAAACCCAT-1	T cells	0
	TTAGGCAGTCGATTGT-1	T cells	0
	TTAGGCAGTTCAGACT-1	T cells	0
	TTAGTTCGTACTTAGC-1	T cells	0
	TTAGTTCGTCAACATC-1	T cells	0
	TTAGTTCGTGATGCCC-1	T cells	0
	TTATGCTAGCAGATCG-1	T cells	0
	TTATGCTCACCGAAAG-1	T cells	0
	TTATGCTCAGACGCAA-1	T cells	0
	TTATGCTGTCGGCACT-1	T cells	0
	TTATGCTGTTGGTTTG-1	T cells	0
	TTATGCTTCGAGAACG-1	T cells	3.21009
	TTATGCTTCTAACTTC-1	T cells	0
	TTCCCAGCACTGAAGG-1	T cells	0
	TTCCCAGGTAAGAGGA-1	T cells	0
	TTCCCAGTCGGGAGTA-1	T cells	0
	TTCGAAGGTACCAGTT-1	T cells	0
	TTCGAAGTCTTTACAC-1	T cells	0
	TTCGGTCAGCATCATC-1	T cells	0
	TTCGGTCGTAGCACGA-1	T cells	0
	TTCTACAAGATGGGTC-1	T cells	0
	TTCTACACAAATCCGT-1	T cells	0
	TTCTACATCAGAGGTG-1	T cells	0
	TTCTCAAAGGACGAAA-1	T cells	0
	TTCTCAAAGGAGTTTA-1	T cells	3.59797
	TTCTCCTCACCGAAAG-1	T cells	0
	TTCTCCTCATGCCACG-1	T cells	0
	TTCTCCTCATTGGTAC-1	T cells	0
	TTCTCCTGTAACGACG-1	T cells	0
	TTCTCCTTCAACGGGA-1	T cells	0
	TTCTTAGCAACTGCGC-1	T cells	0
	TTCTTAGGTGTCAATC-1	T cells	0
	TTGAACGAGACTAAGT-1	T cells	0
	TTGAACGAGGTAAACT-1	T cells	0
	TTGAACGCAGATCTGT-1	T cells	0
	TTGAACGGTAGCCTAT-1	T cells	0
	TTGAACGGTGTCAATC-1	T cells	0
	TTGCGTCAGACGCTTT-1	T cells	0
	TTGCGTCCAGTTCATG-1	T cells	0
	TTGCGTCTCAGAGACG-1	T cells	0
	TTGCGTCTCCTTTCTC-1	T cells	0
	TTGCGTCTCTAACCGA-1	T cells	0
	TTGGAACCAAGCCTAT-1	T cells	3.54882
	TTGGAACGTCACTTCC-1	T cells	0
	TTGGAACTCGACCAGC-1	T cells	0
	TTGGAACTCGGCGCAT-1	T cells	0
	TTGGCAAAGTGTTGAA-1	T cells	0
	TTGGCAACATACCATG-1	T cells	0
	TTGGCAAGTCAGTGGA-1	T cells	0
	TTGGCAATCCAAGCCG-1	T cells	0
	TTGTAGGAGGGCATGT-1	T cells	0
	TTGTAGGCATCTACGA-1	T cells	0
	TTTACTGAGTCATGCT-1	T cells	0
	TTTACTGTCCGATATG-1	T cells	0
	TTTATGCAGCTCTCGG-1	T cells	0
	TTTATGCCACCTCGGA-1	T cells	0
	TTTATGCCATGTCTCC-1	T cells	0
	TTTATGCTCATCTGCC-1	T cells	0
	TTTCCTCTCGTCGTTC-1	T cells	0
	TTTGCGCAGATCTGCT-1	T cells	0
	TTTGCGCAGTTGTAGA-1	T cells	0
	TTTGCGCCATACGCCG-1	T cells	0
	TTTGCGCTCCGAGCCA-1	T cells	0
	TTTGGTTAGAGTACCG-1	T cells	0
	TTTGGTTAGTGGGTTG-1	T cells	0
	TTTGGTTCACCTGGTG-1	T cells	0
	TTTGGTTGTAGCGTGA-1	T cells	0
	TTTGGTTTCCGGCACA-1	T cells	0
	TTTGTCAAGAAACCGC-1	T cells	0
	TTTGTCATCAACACCA-1	T cells	0
	AAACCTGTCCAAGTAC-2	T cells	0
	AAAGTAGGTAAGTTCC-2	T cells	0
	AACACGTTCCTCTAGC-2	T cells	0
	AACCGCGAGTACGACG-2	T cells	0
	AAGACCTTCCAGTAGT-2	T cells	2.31566
	ACACTGAAGTCGAGTG-2	T cells	0
	ACACTGACATATACCG-2	T cells	0
	ACAGCCGCAAAGGTGC-2	T cells	2.44214
	ACAGCTACAAATTGCC-2	T cells	0
	ACCTTTAGTACCGAGA-2	T cells	0
	ACGATACCATGTTGAC-2	T cells	0
	ACGATGTCACGAAGCA-2	T cells	0
	ACGCCGAAGAAGGTGA-2	T cells	0
	ACTGAACTCCCGGATG-2	T cells	0
	ACTGAGTAGTGAACAT-2	T cells	0
	ACTGCTCCACAGACAG-2	T cells	0
	ACTTACTAGATGCGAC-2	T cells	0
	ACTTACTAGATGTGTA-2	T cells	0
	ACTTACTGTGTGACCC-2	T cells	2.57996
	AGAATAGCAAAGGAAG-2	T cells	0
	AGCTTGATCACTTCAT-2	T cells	0
	AGGGATGTCCGTACAA-2	T cells	1.56849
	AGTAGTCTCCAGTAGT-2	T cells	0
	AGTCTTTCATCAGTCA-2	T cells	0
	AGTGGGAAGACTGTAA-2	T cells	0
	AGTGTCAAGATATACG-2	T cells	0
	ATCCGAAGTCCCGACA-2	T cells	3.95665
	ATGAGGGGTGACTCAT-2	T cells	0
	ATGAGGGTCGCCCTTA-2	T cells	0
	ATTATCCGTGGGTCAA-2	T cells	0
	ATTGGACCATCCGGGT-2	T cells	0
	ATTTCTGGTGCCTGCA-2	T cells	0
	CAACCAAAGGACAGCT-2	T cells	0
	CAAGAAATCCGCATAA-2	T cells	0
	CACACCTAGAAGGCCT-2	T cells	2.20401
	CACATAGAGACCGGAT-2	T cells	0
	CACATTTAGCTCCCAG-2	T cells	0
	CACTCCAGTGCAACGA-2	T cells	0
	CACTCCATCTTTACGT-2	T cells	1.37555
	CAGATCACATTTCAGG-2	T cells	2.56754
	CAGTAACAGGCGCTCT-2	T cells	0
	CAGTCCTTCAGTCCCT-2	T cells	0
	CATATGGTCTTGACGA-2	T cells	0
	CCACCTACATACTACG-2	T cells	0
	CCCTCCTTCCTCCTAG-2	T cells	0
	CCGTGGAAGGGATGGG-2	T cells	0
	CCGTGGAAGGTAGCCA-2	T cells	0
	CCGTGGAGTGAAATCA-2	T cells	0
	CCGTTCAAGCAGCCTC-2	T cells	0
	CCTCTGAAGATGAGAG-2	T cells	0
	CCTTTCTCACCATGTA-2	T cells	2.27246
	CGAATGTAGAAAGTGG-2	T cells	0
	CGAGCCAAGCATCATC-2	T cells	0
	CGATCGGCAGTATAAG-2	T cells	0
	CGATGTATCAGTGTTG-2	T cells	0
	CGATTGATCAACGAAA-2	T cells	0
	CGCTTCAAGAGGTACC-2	T cells	3.55739
	CGGGTCACATCGATGT-2	T cells	0
	CGTGTAATCCTATTCA-2	T cells	0
	CGTTCTGAGGAACTGC-2	T cells	0
	CTAACTTAGTCTCAAC-2	T cells	2.73983
	CTAACTTTCTTACCGC-2	T cells	0
	CTAATGGGTCTAGCCG-2	T cells	0
	CTACATTGTCGCGAAA-2	T cells	1.42902
	CTAGAGTTCTAACTGG-2	T cells	0
	CTCCTAGAGAGTACCG-2	T cells	2.48278
	CTCGTACTCTGCTGCT-2	T cells	0
	CTCGTCAGTTCAGTAC-2	T cells	0
	CTCTAATGTATAATGG-2	T cells	0
	CTGATCCAGTGCAAGC-2	T cells	0
	CTGTGCTAGATAGTCA-2	T cells	2.24888
	CTTACCGAGCTATGCT-2	T cells	2.48914
	CTTACCGTCTCCAGGG-2	T cells	0
	CTTAGGAGTCAACATC-2	T cells	0
	CTTAGGAGTCGTGGCT-2	T cells	1.96059
	GAACGGATCCCACTTG-2	T cells	0
	GAAGCAGTCGGTTAAC-2	T cells	0
	GACTAACTCCCGGATG-2	T cells	0
	GACTGCGGTGCCTGGT-2	T cells	0
	GATCGTATCCTAGGGC-2	T cells	0
	GATGAGGCACGACGAA-2	T cells	0
	GATGAGGTCTCGATGA-2	T cells	0
	GCGAGAACATATACCG-2	T cells	0
	GCGCAACCAATGACCT-2	T cells	0
	GCGCAGTCAGCGTCCA-2	T cells	0
	GCGCCAATCATCACCC-2	T cells	0
	GCGGGTTTCCACGAAT-2	T cells	0
	GCTGCAGTCGGGAGTA-2	T cells	0
	GCTGGGTGTTCAGACT-2	T cells	0
	GGACAAGAGCTGTCTA-2	T cells	0
	GGACATTCATCGGACC-2	T cells	0
	GGACATTGTGTAACGG-2	T cells	0
	GGATTACCAGCGTAAG-2	T cells	0
	GGCCGATCACGGCGTT-2	T cells	0
	GGCTGGTGTTCCCTTG-2	T cells	0
	GGGCACTGTATTCGTG-2	T cells	0
	GGGTCTGTCGGCCGAT-2	T cells	0
	GGTATTGTCACGATGT-2	T cells	0
	GTAACGTTCGGAGGTA-2	T cells	0
	GTACTCCTCACCTCGT-2	T cells	0
	GTAGTCAAGGAATTAC-2	T cells	0
	GTCACGGTCCACGAAT-2	T cells	0
	GTCCTCAGTCTCTCGT-2	T cells	0
	GTGAAGGAGCCCGAAA-2	T cells	0
	GTGCGGTAGTGGCACA-2	T cells	0
	GTGGGTCAGGATTCGG-2	T cells	0
	GTGGGTCCACAAGACG-2	T cells	0
	GTTAAGCGTCCGCTGA-2	T cells	0
	GTTAAGCGTGTGCCTG-2	T cells	2.42807
	GTTACAGAGACGCAAC-2	T cells	0
	GTTCTCGAGTTACGGG-2	T cells	0
	TACAGTGAGAACAATC-2	T cells	0
	TACCTATCATTTGCTT-2	T cells	0
	TATCAGGGTTATGTGC-2	T cells	0
	TCAGGATTCAACGCTA-2	T cells	0
	TCAGGTAAGCCCAGCT-2	T cells	0
	TCAGGTACAACTTGAC-2	T cells	0
	TCATTTGGTGACGCCT-2	T cells	0
	TCGTACCTCCTGCCAT-2	T cells	0
	TCTCATATCAAGAAGT-2	T cells	0
	TCTGAGATCTAGCACA-2	T cells	0
	TCTTTCCTCTCCCTGA-2	T cells	2.18474
	TGACAACGTCGAAAGC-2	T cells	0
	TGAGAGGTCACTTCAT-2	T cells	0
	TGCTACCGTCCGCTGA-2	T cells	0
	TGGCGCAAGCCAGTAG-2	T cells	0
	TGGGAAGAGCTAAACA-2	T cells	0
	TGGTTCCTCGAATGGG-2	T cells	0
	TGTATTCGTGTTCTTT-2	T cells	0
	TGTGTTTGTCTAAAGA-2	T cells	1.45619
	TTAACTCGTTACGCGC-2	T cells	0
	TTATGCTTCTGTGCAA-2	T cells	0
	TTATGCTTCTTGACGA-2	T cells	0
	TTCTCCTGTTCTGTTT-2	T cells	0
	TTTGCGCAGAGTCTGG-2	T cells	1.93062
	AACAAAGTCGAGCTGC-3	T cells	0
	AACAGGGGTATGTGTC-3	T cells	0
	AATCACGGTTGTTGAC-3	T cells	0
	AATCGTGAGGCTCTAT-3	T cells	0
	AGACACTTCTAAGGAA-3	T cells	0
	AGATGAAGTGATTAGA-3	T cells	0
	AGGGCCTAGGTAAGGA-3	T cells	0
	AGGTTGTAGTCGCTAT-3	T cells	0
	AGTCTCCCAGGCTACC-3	T cells	0
	ATCTCTAAGCCATCCG-3	T cells	0
	ATGCCTCTCGCGTCGA-3	T cells	0
	ATGGGAGCAGTCTTCC-3	T cells	0
	ATTTACCGTCCGTTTC-3	T cells	0
	CCCTGATCAACACGTT-3	T cells	0
	CCGATGGAGGTTACCT-3	T cells	0
	CGTGCTTAGCTGGCCT-3	T cells	0
	CGTGTCTGTTCTTGCC-3	T cells	0
	CGTGTCTTCGGATACT-3	T cells	0
	CTAGACACAGGACTTT-3	T cells	0
	CTCCTTTTCGACATTG-3	T cells	2.59028
	CTGCCATTCTAGATCG-3	T cells	0
	CTGGACGTCACTTGTT-3	T cells	2.37247
	CTGTAGAGTACGCTAT-3	T cells	0
	CTTCTAAGTCTTCATT-3	T cells	0
	GAATCGTCAACCGTAT-3	T cells	0
	GACTGATGTCTTGCTC-3	T cells	2.44965
	GAGACCCCAGCCTATA-3	T cells	3.56037
	GAGCTGCTCATACGAC-3	T cells	0
	GAGGGATTCCTTGGAA-3	T cells	0
	GATCAGTTCGCTAATG-3	T cells	0
	GCCGATGTCAGGAAAT-3	T cells	0
	GCGTTTCCAAATTAGG-3	T cells	0
	GGAATGGAGCCGGAAT-3	T cells	0
	GGACGTCGTGGACAGT-3	T cells	0
	GGCTTGGCACACCTTC-3	T cells	0
	GGGAAGTGTGATTGGG-3	T cells	0
	GGGCTCAAGAGGTTTA-3	T cells	0
	GTAACCACACCCGTAG-3	T cells	0
	GTCAAGTAGACCGCCT-3	T cells	0
	GTCCACTAGAGTGGCT-3	T cells	0
	GTGGCGTCAAGGTCGA-3	T cells	0
	GTTCGCTAGTGGAATT-3	T cells	0
	GTTCTATGTTGGGCCT-3	T cells	0
	TACCTGCCATCTCATT-3	T cells	0
	TAGACTGGTTGCCATA-3	T cells	0
	TAGGGTTAGGATTTAG-3	T cells	0
	TCAAGCACATGATAGA-3	T cells	0
	TCAGGGCAGCCATATC-3	T cells	4.21558
	TCGCAGGTCTCCGATC-3	T cells	0
	TCGGATAAGGTCTACT-3	T cells	0
	TCGTCCAAGTGTTGTC-3	T cells	0
	TCTATACAGAATCGAT-3	T cells	0
	TCTCAGCTCATTCGTT-3	T cells	0
	TGTAACGGTTAGGGAC-3	T cells	0
	TGTCCTGGTAGGCTGA-3	T cells	0
	TTCCTTCTCGGTAGGA-3	T cells	3.7579
	TTGCCTGAGTTGAAAC-3	T cells	0
	TTGTTTGGTAAGATAC-3	T cells	0
	AAACCCAGTAGAGATT-4	T cells	2.7066
	AAACCCAGTAGCTGTT-4	T cells	0
	AAACCCAGTGCTCTCT-4	T cells	2.12495
	AAACCCAGTGGTCCCA-4	T cells	0
	AAACGAACACGTACAT-4	T cells	0
	AAACGAAGTTGCCGCA-4	T cells	0
	AAACGCTCACCCTAAA-4	T cells	0
	AAACGCTTCAACGAGG-4	T cells	3.15323
	AAACGCTTCGCTACAA-4	T cells	3.27068
	AAACGCTTCTGTTGGA-4	T cells	0
	AAAGAACAGCTAGATA-4	T cells	0
	AAAGAACCACCCTGAG-4	T cells	0
	AAAGAACCACTTGGGC-4	T cells	0
	AAAGAACTCGAGTCTA-4	T cells	0
	AAAGAACTCTAGGCCG-4	T cells	0
	AAAGGATAGCCTGAGA-4	T cells	0
	AAAGGATCATACATCG-4	T cells	0
	AAAGGATGTACAAAGT-4	T cells	0
	AAAGGGCAGCAGTCTT-4	T cells	0
	AAAGGGCCAGTCCCGA-4	T cells	0
	AAAGGGCCATAATCCG-4	T cells	0
	AAAGGGCGTAACGTTC-4	T cells	0
	AAAGGGCTCCTGGGTG-4	T cells	0
	AAAGGTACATCGATAC-4	T cells	3.02483
	AAAGGTAGTTTCTTAC-4	T cells	0
	AAAGGTATCGTTCTAT-4	T cells	0
	AAAGTCCAGGGATGTC-4	T cells	0
	AAAGTCCGTAACAGTA-4	T cells	0
	AAAGTGAGTAGACGTG-4	T cells	0
	AAATGGACATCCTCAC-4	T cells	0
	AACAAAGAGAGTTCGG-4	T cells	0
	AACAAAGAGCAGGTCA-4	T cells	0
	AACAAAGGTACGTGTT-4	T cells	0
	AACAAAGTCTCTGCTG-4	T cells	0
	AACAACCAGCTTCGTA-4	T cells	3.01418
	AACAACCAGGCTGGAT-4	T cells	2.68051
	AACAACCCAAGACGAC-4	T cells	0
	AACAACCGTCTAATCG-4	T cells	3.69694
	AACAAGAAGAAACTAC-4	T cells	0
	AACACACAGCGACCCT-4	T cells	0
	AACACACAGCGTATAA-4	T cells	0
	AACACACGTTCTCCTG-4	T cells	0
	AACACACGTTGTGTTG-4	T cells	0
	AACACACTCACCCTGT-4	T cells	0
	AACACACTCGTGCACG-4	T cells	3.2445
	AACAGGGCAGTCAGAG-4	T cells	3.11639
	AACAGGGCATATAGCC-4	T cells	0
	AACCAACCATCTTCGC-4	T cells	0
	AACCAACGTGACACAG-4	T cells	0
	AACCAACTCTACAGGT-4	T cells	3.92062
	AACCACACAGCATCTA-4	T cells	0
	AACCACATCCCGTTCA-4	T cells	0
	AACCATGAGCGATGGT-4	T cells	2.35822
	AACCATGAGGTTGGTG-4	T cells	0
	AACCATGCAACTAGAA-4	T cells	0
	AACCATGTCTGAGGCC-4	T cells	0
	AACCCAAAGCGTTAGG-4	T cells	0
	AACCCAATCGCCATAA-4	T cells	0
	AACCTGACAGGCGATA-4	T cells	0
	AACCTGAGTGACTCGC-4	T cells	0
	AACCTGAGTTGACTAC-4	T cells	0
	AACCTTTCAAAGGCTG-4	T cells	0
	AACGAAAAGAGTGTTA-4	T cells	0
	AACGAAAGTACTTCCC-4	T cells	0
	AACGAAAGTCTAGGTT-4	T cells	0
	AACGAAAGTTCCACAA-4	T cells	2.51246
	AACGGGAAGTTGAAAC-4	T cells	0
	AACGGGACAAGTCATC-4	T cells	0
	AACGGGAGTATTTCGG-4	T cells	3.14394
	AACGGGAGTTGTGCCG-4	T cells	0
	AACGTCACAAACTGCT-4	T cells	2.94949
	AACGTCACAGCTATTG-4	T cells	0
	AACGTCACAGTAGGAC-4	T cells	0
	AACTTCTCATGGACAG-4	T cells	0
	AAGAACATCCACATAG-4	T cells	0
	AAGACAAAGCAAGTCG-4	T cells	0
	AAGACAACAAATTAGG-4	T cells	0
	AAGACAATCAGCTCTC-4	T cells	0
	AAGACTCAGAAGGATG-4	T cells	0
	AAGACTCCACGAAAGC-4	T cells	0
	AAGACTCCACGAGGAT-4	T cells	0
	AAGATAGAGATACTGA-4	T cells	2.32443
	AAGATAGCAAGTTCGT-4	T cells	0
	AAGATAGCACTCCTGT-4	T cells	2.99246
	AAGATAGGTATTCTCT-4	T cells	0
	AAGATAGGTTCGATTG-4	T cells	0
	AAGCATCAGTTGCGAG-4	T cells	0
	AAGCATCTCGAAGAAT-4	T cells	2.4327
	AAGCCATAGGTAGGCT-4	T cells	0
	AAGCCATAGTCAGGGT-4	T cells	0
	AAGCCATCACGCCACA-4	T cells	1.87581
	AAGCCATGTATCTCTT-4	T cells	0
	AAGCGAGCATCTGTTT-4	T cells	0
	AAGCGAGGTCCAGCGT-4	T cells	0
	AAGCGTTAGACGCCAA-4	T cells	0
	AAGCGTTCAACGATCT-4	T cells	0
	AAGCGTTCAGTAACGG-4	T cells	0
	AAGCGTTCATATGCGT-4	T cells	2.28156
	AAGCGTTGTAGTCACT-4	T cells	2.73685
	AAGCGTTTCGATACGT-4	T cells	0
	AAGGAATCATGGTACT-4	T cells	0
	AAGGAATGTACCCACG-4	T cells	1.70823
	AAGGAATGTACTGGGA-4	T cells	0
	AAGGAATGTCCTATAG-4	T cells	0
	AAGGTAAAGGCGATAC-4	T cells	2.53281
	AAGGTAAAGTCGAAAT-4	T cells	0
	AAGGTAACAGCATACT-4	T cells	0
	AAGGTAAGTCAAATCC-4	T cells	0
	AAGGTAATCAGCTTGA-4	T cells	0
	AAGTACCAGGCGATAC-4	T cells	2.8234
	AAGTACCCACTAACCA-4	T cells	0
	AAGTACCTCTCCTGTG-4	T cells	0
	AAGTACCTCTGCGGAC-4	T cells	3.06855
	AAGTCGTCAGACGCTC-4	T cells	2.77833
	AAGTCGTTCACCATAG-4	T cells	2.79931
	AAGTCGTTCGTGTGAT-4	T cells	0
	AAGTGAAAGCTGAGTG-4	T cells	0
	AAGTGAACACCTGATA-4	T cells	0
	AAGTGAATCGGTCAGC-4	T cells	0
	AAGTTCGCAAATGGAT-4	T cells	0
	AAGTTCGCAACAGTGG-4	T cells	0
	AAGTTCGTCAATCAGC-4	T cells	0
	AATAGAGAGTAGAGTT-4	T cells	3.19792
	AATAGAGCAGCCCAGT-4	T cells	0
	AATAGAGCATCCGTGG-4	T cells	0
	AATAGAGTCACCATGA-4	T cells	0
	AATAGAGTCCTCATAT-4	T cells	0
	AATAGAGTCGCCAGAC-4	T cells	0
	AATCACGCAAAGGCAC-4	T cells	0
	AATCACGCACGTAACT-4	T cells	0
	AATCACGGTCGAGATG-4	T cells	2.98303
	AATCACGGTCTCGGAC-4	T cells	0
	AATCGACAGCACGGAT-4	T cells	2.70503
	AATCGACCACCGAATT-4	T cells	3.19672
	AATCGACCACTGGCCA-4	T cells	0
	AATCGACGTACTCAAC-4	T cells	0
	AATCGACGTGAAGCGT-4	T cells	0
	AATCGACGTGACCGAA-4	T cells	1.84997
	AATCGACGTGCGGCTT-4	T cells	0
	AATCGACGTTCTCAGA-4	T cells	0
	AATCGACGTTGCGGCT-4	T cells	0
	AATCGACTCGAGAGAC-4	T cells	0
	AATCGTGGTGGAATGC-4	T cells	2.90769
	AATCGTGGTTGCCAAT-4	T cells	3.08076
	AATCGTGTCAGGCGAA-4	T cells	0
	AATCGTGTCGTGGGAA-4	T cells	0
	AATGAAGAGCGCCATC-4	T cells	2.85702
	AATGACCAGAGGTTAT-4	T cells	2.82036
	AATGACCGTGCCCGTA-4	T cells	0
	AATGACCGTTTAGAGA-4	T cells	0
	AATGACCTCGGATTAC-4	T cells	0
	AATGCCAAGCGAATGC-4	T cells	0
	AATGCCAGTCACGACC-4	T cells	0
	AATGGAAGTAACACGG-4	T cells	2.96506
	AATGGAAGTTCGGTTA-4	T cells	3.34326
	AATGGAATCCGATAGT-4	T cells	0
	AATGGAATCTGGGCCA-4	T cells	0
	AATGGCTAGTTAGTAG-4	T cells	2.95078
	AATGGCTCAGAGGTAC-4	T cells	0
	AATGGCTGTAGAATAC-4	T cells	0
	AATGGCTGTAGCGTAG-4	T cells	0
	AATGGCTGTTGCCTAA-4	T cells	0
	AATTCCTAGCCTATTG-4	T cells	0
	AATTCCTCAATAAGGT-4	T cells	3.16293
	AATTCCTCAATCACGT-4	T cells	0
	AATTCCTCAGTTTGGT-4	T cells	2.70243
	AATTCCTGTGATTCAC-4	T cells	2.88132
	ACAACCACAAAGAACT-4	T cells	0
	ACAACCATCAGTAGGG-4	T cells	0
	ACAACCATCGCGATCG-4	T cells	0
	ACAAGCTAGCACTTTG-4	T cells	0
	ACAAGCTAGGCACGAT-4	T cells	0
	ACAAGCTCACTCCACT-4	T cells	2.50057
	ACAAGCTCAGAGTCTT-4	T cells	0
	ACAAGCTGTGAATTGA-4	T cells	0
	ACACAGTAGGACAAGA-4	T cells	0
	ACACAGTAGTCAGGGT-4	T cells	0
	ACACAGTCAGCTTCGG-4	T cells	0
	ACACAGTGTCCAGCGT-4	T cells	0
	ACACAGTGTCGAGCTC-4	T cells	0
	ACACAGTTCCTACGAA-4	T cells	0
	ACACCAAAGCACTCGC-4	T cells	2.89405
	ACACCAAAGGCCTGCT-4	T cells	3.10649
	ACACCAAAGTTTAGGA-4	T cells	0
	ACACCAACAGGATCTT-4	T cells	0
	ACACCAATCCTACAAG-4	T cells	2.50598
	ACACTGACACGTTCGG-4	T cells	0
	ACACTGACATCCGATA-4	T cells	0
	ACAGAAAAGGGCTAAC-4	T cells	0
	ACAGCCGCAATTGAGA-4	T cells	2.31401
	ACAGCCGCACCGGAAA-4	T cells	0
	ACAGCCGGTCGAACGA-4	T cells	0
	ACAGCCGGTCGATTAC-4	T cells	0
	ACAGCCGGTTACCGTA-4	T cells	0
	ACAGCCGTCGCAGTCG-4	T cells	0
	ACAGCCGTCTCAGGCG-4	T cells	0
	ACAGGGACAAATACAG-4	T cells	3.06212
	ACAGGGAGTTGACGGA-4	T cells	0
	ACAGGGATCTGCTAGA-4	T cells	0
	ACAGGGATCTTACCAT-4	T cells	0
	ACATCCCAGCGACTGA-4	T cells	0
	ACATCGAGTAGTGGCA-4	T cells	0
	ACATCGAGTGATTAGA-4	T cells	2.34328
	ACATCGATCATAGACC-4	T cells	2.64006
	ACATGCAAGGATTCAA-4	T cells	0
	ACATGCACAGGCTACC-4	T cells	3.05776
	ACATGCACATCGCTGG-4	T cells	0
	ACATGCATCAACACCA-4	T cells	0
	ACATTTCAGTGTAGAT-4	T cells	0
	ACCAAACCAACTGAAA-4	T cells	0
	ACCAAACCATCGGATT-4	T cells	0
	ACCAAACGTGACTGAG-4	T cells	0
	ACCAAACTCATCCTAT-4	T cells	0
	ACCAAACTCTCTCCGA-4	T cells	2.29743
	ACCAACAAGTCCCAGC-4	T cells	0
	ACCAACACATGTCGTA-4	T cells	0
	ACCAACAGTCACGCTG-4	T cells	2.71512
	ACCAACAGTCTGTAAC-4	T cells	0
	ACCAACATCCACTGAA-4	T cells	0
	ACCACAACAACAGCTT-4	T cells	3.07237
	ACCACAACATCCAACA-4	T cells	0
	ACCATTTAGAGCCCAA-4	T cells	0
	ACCATTTAGCCATTGT-4	T cells	2.45304
	ACCCAAAAGGGTGAAA-4	T cells	0
	ACCCAAACAAATTGCC-4	T cells	0
	ACCCAAATCGGCTGGT-4	T cells	0
	ACCCTCATCAGACTGT-4	T cells	3.99527
	ACCCTCATCATGCCAA-4	T cells	0
	ACCCTTGGTACCCAGC-4	T cells	0
	ACCCTTGTCGGTGTTA-4	T cells	0
	ACCGTTCAGCGCTGCT-4	T cells	0
	ACCGTTCCACAAGGTG-4	T cells	2.29453
	ACCTACCAGGTGAGAA-4	T cells	0
	ACCTACCCATAGGTTC-4	T cells	0
	ACCTACCGTGAAGCTG-4	T cells	0
	ACCTGAAGTCATATGC-4	T cells	0
	ACCTGTCCAGCACCCA-4	T cells	0
	ACCTGTCCAGGATCTT-4	T cells	0
	ACCTGTCGTAAGAACT-4	T cells	0
	ACCTGTCGTGGTACAG-4	T cells	0
	ACCTGTCTCAGAACCT-4	T cells	2.92272
	ACCTGTCTCAGTCAGT-4	T cells	2.17216
	ACCTGTCTCGAGCCAC-4	T cells	0
	ACGATCAAGGAGAATG-4	T cells	3.36512
	ACGATCAAGGTTACAA-4	T cells	0
	ACGATCACAGCATTGT-4	T cells	0
	ACGATCACATCAGCTA-4	T cells	2.5598
	ACGATCAGTGCAAGAC-4	T cells	0
	ACGATCATCCGGTAAT-4	T cells	2.6127
	ACGATGTAGGGTATAT-4	T cells	0
	ACGATGTAGGTCACAG-4	T cells	0
	ACGATGTGTTCTCAGA-4	T cells	0
	ACGCACGAGCAACCAG-4	T cells	2.45081
	ACGCACGCAGAAACCG-4	T cells	2.69848
	ACGCACGCATCCGAGC-4	T cells	0
	ACGCACGGTAAGATCA-4	T cells	0
	ACGCACGGTAAGGAGA-4	T cells	0
	ACGCACGTCGCCGTGA-4	T cells	0
	ACGGAAGAGCTGAAAT-4	T cells	0
	ACGGAAGGTCTGATCA-4	T cells	0
	ACGGAAGTCGCTTGAA-4	T cells	2.87152
	ACGGAAGTCTCTCTTC-4	T cells	2.48308
	ACGGGTCAGTGGGAAA-4	T cells	2.6819
	ACGGGTCAGTTCCATG-4	T cells	0
	ACGGGTCCAGTTTGGT-4	T cells	2.45042
	ACGGGTCGTGATGAAT-4	T cells	0
	ACGGGTCTCAATCCGA-4	T cells	0
	ACGGGTCTCTGGAAGG-4	T cells	2.96777
	ACGGTCGAGACGATAT-4	T cells	0
	ACGGTCGCAGGCAATG-4	T cells	0
	ACGGTTACACACTGGC-4	T cells	0
	ACGGTTAGTCCAATCA-4	T cells	0
	ACGGTTATCAAGTGTC-4	T cells	0
	ACGTAACAGAAAGCGA-4	T cells	0
	ACGTAACAGGAACATT-4	T cells	0
	ACGTAACAGGTATAGT-4	T cells	0
	ACGTAACCACCGTCGA-4	T cells	0
	ACGTAACCACTCAGAT-4	T cells	3.07947
	ACGTAACCAGACCAAG-4	T cells	2.12087
	ACGTAACCATCTATCT-4	T cells	0
	ACGTACAAGCATCTTG-4	T cells	0
	ACGTACAGTCGGTAAG-4	T cells	0
	ACGTACAGTGGTATGG-4	T cells	0
	ACGTACAGTTATTCCT-4	T cells	0
	ACGTAGTAGCCGCTTG-4	T cells	0
	ACGTAGTGTACTCCCT-4	T cells	0
	ACGTAGTGTAGGCTGA-4	T cells	0
	ACGTAGTGTCACATTG-4	T cells	0
	ACGTAGTGTCGCTTGG-4	T cells	0
	ACGTCCTAGTGAATAC-4	T cells	0
	ACGTCCTCAAGTAGTA-4	T cells	0
	ACGTCCTGTCTACATG-4	T cells	0
	ACGTCCTTCTAGGCAT-4	T cells	0
	ACTACGAGTACAGTTC-4	T cells	0
	ACTATCTAGGGCAAGG-4	T cells	0
	ACTATCTGTAGCTGCC-4	T cells	0
	ACTATGGAGTGTTGAA-4	T cells	0
	ACTATGGCAATCCTTT-4	T cells	0
	ACTATGGCAGCCCAGT-4	T cells	0
	ACTATGGGTACCTGTA-4	T cells	0
	ACTATGGTCCTTCGAC-4	T cells	2.73753
	ACTATTCAGGGCAGTT-4	T cells	0
	ACTATTCCACCGTGAC-4	T cells	0
	ACTCCCAAGTAGAATC-4	T cells	0
	ACTCCCAGTGATCGTT-4	T cells	0
	ACTCCCAGTTTACGAC-4	T cells	0
	ACTCCCATCTTTCCAA-4	T cells	0
	ACTCTCGAGGAACTAT-4	T cells	0
	ACTCTCGCAAGACCTT-4	T cells	2.1154
	ACTCTCGCACCAGCTG-4	T cells	0
	ACTGATGCACATTACG-4	T cells	0
	ACTGATGCAGAAGTTA-4	T cells	2.79577
	ACTGATGGTTCTAAGC-4	T cells	0
	ACTGCAAAGGCTTAGG-4	T cells	0
	ACTGCAACACCATAAC-4	T cells	0
	ACTGTCCAGATGCCGA-4	T cells	0
	ACTGTCCAGCTAAGTA-4	T cells	0
	ACTGTCCTCGTTAGTG-4	T cells	0
	ACTGTGACAATCGTCA-4	T cells	0
	ACTGTGATCGTTACCC-4	T cells	0
	ACTGTGATCTGGTGGC-4	T cells	0
	ACTTAGGCAACAGATA-4	T cells	0
	ACTTATCAGACCAGAC-4	T cells	0
	ACTTATCAGACGATAT-4	T cells	0
	ACTTATCAGGAGTATT-4	T cells	3.01222
	ACTTATCCATCGTCCT-4	T cells	0
	ACTTATCGTAGTGATA-4	T cells	0
	ACTTCCGAGACCATAA-4	T cells	0
	ACTTCCGAGCAGCACA-4	T cells	0
	ACTTCCGAGGGCATGT-4	T cells	0
	ACTTCCGGTAGACACG-4	T cells	0
	ACTTCGCAGCACTCTA-4	T cells	2.93503
	ACTTCGCAGGTACAAT-4	T cells	2.28687
	ACTTCGCCAAGAAACT-4	T cells	0
	ACTTCGCCATGTCAGT-4	T cells	0
	ACTTCGCGTACAATAG-4	T cells	0
	ACTTCGCGTCCGAAAG-4	T cells	0
	ACTTCGCTCAAGCCGC-4	T cells	0
	ACTTTCAAGATGTAGT-4	T cells	0
	ACTTTCAAGCGCCCAT-4	T cells	3.44945
	ACTTTCAGTAGTCGTT-4	T cells	0
	ACTTTCAGTTGAGGAC-4	T cells	0
	ACTTTCATCTCTGGTC-4	T cells	3.11973
	ACTTTGTAGCCTCAAT-4	T cells	0
	ACTTTGTCAACGTTAC-4	T cells	3.02371
	ACTTTGTCACAGAGAC-4	T cells	0
	ACTTTGTCAGTAGAAT-4	T cells	0
	ACTTTGTTCGTAGCTA-4	T cells	0
	AGAAATGAGCACAAAT-4	T cells	2.98001
	AGAAATGAGCTAGATA-4	T cells	0
	AGAAATGGTACAAGTA-4	T cells	0
	AGAAATGGTATCTCGA-4	T cells	3.14203
	AGAAATGTCAAGAGGC-4	T cells	0
	AGAACAAAGCGGGTTA-4	T cells	0
	AGAACAACACGCTTAA-4	T cells	0
	AGAACAACAGTAGAGC-4	T cells	0
	AGAACAACATACCGTA-4	T cells	0
	AGAACAATCCCTTGTG-4	T cells	0
	AGAACAATCGATAACC-4	T cells	0
	AGAACAATCTAAGAAG-4	T cells	0
	AGAACCTAGCCTTTGA-4	T cells	0
	AGAACCTAGGCAGGTT-4	T cells	0
	AGAACCTCAACCGGAA-4	T cells	0
	AGAACCTCACTTGAGT-4	T cells	0
	AGAACCTGTAAGACCG-4	T cells	0
	AGAACCTTCCACTTCG-4	T cells	2.81688
	AGAAGCGCAGTGTACT-4	T cells	0
	AGAAGCGCATTAGGAA-4	T cells	2.30487
	AGAAGCGTCAGCAGAG-4	T cells	0
	AGAAGCGTCGAAGCAG-4	T cells	0
	AGAAGTAAGAAGCGGG-4	T cells	0
	AGAAGTAAGGGTCTTT-4	T cells	0
	AGAAGTAAGTGAGCCA-4	T cells	0
	AGAAGTATCCAGCTCT-4	T cells	0
	AGAAGTATCGAGAAAT-4	T cells	0
	AGAAGTATCTCCTGTG-4	T cells	0
	AGAAGTATCTTTGATC-4	T cells	0
	AGACAAAAGCTCATAC-4	T cells	0
	AGACAAACAACGGTAG-4	T cells	0
	AGACAAACACGGTCTG-4	T cells	3.19067
	AGACACTAGAGCATCG-4	T cells	0
	AGACACTAGGACGCTA-4	T cells	0
	AGACACTCAAGATCCT-4	T cells	2.97524
	AGACACTGTCCGACGT-4	T cells	0
	AGACACTTCAGAGTTC-4	T cells	0
	AGACACTTCCGTCCTA-4	T cells	0
	AGACACTTCTATCGGA-4	T cells	0
	AGACAGGTCCCAAGCG-4	T cells	0
	AGACAGGTCCTGGGAC-4	T cells	0
	AGACCATAGCATCCTA-4	T cells	0
	AGACCATAGCATCGAG-4	T cells	0
	AGACCATCAGCCGGTT-4	T cells	3.09585
	AGACCATCATCCCACT-4	T cells	2.23814
	AGACCATGTGGGCTCT-4	T cells	0
	AGACCATGTGTAGCAG-4	T cells	0
	AGACCATTCGGTCAGC-4	T cells	4.29145
	AGACCCGAGCTAGTTC-4	T cells	0
	AGACCCGCAGGACAGT-4	T cells	0
	AGACCCGGTAGCACAG-4	T cells	0
	AGACTCAAGTGGGAAA-4	T cells	2.86698
	AGACTCAGTTGGATCT-4	T cells	0
	AGACTCATCCGTACGG-4	T cells	0
	AGAGAATAGGTCGCCT-4	T cells	0
	AGAGAATGTGCAGGAT-4	T cells	2.88196
	AGAGAATGTTACTCAG-4	T cells	3.25702
	AGAGAGCAGATGCTGG-4	T cells	0
	AGAGAGCGTAGCGTAG-4	T cells	0
	AGAGAGCGTCCACACG-4	T cells	0
	AGAGAGCTCCGAAGGA-4	T cells	0
	AGAGAGCTCGGAGCAA-4	T cells	0
	AGAGCAGAGCAACTTC-4	T cells	2.85116
	AGAGCAGAGCGCCATC-4	T cells	0
	AGAGCAGAGGAGATAG-4	T cells	0
	AGAGCAGGTACAAACA-4	T cells	0
	AGAGCCCAGCGCTTCG-4	T cells	0
	AGAGCCCCATACAGCT-4	T cells	0
	AGAGCCCTCACTGCTC-4	T cells	2.77198
[truncated: 54,724 more rows]

## Sheet: 3d ABHD17B
Extended Data Fig. 3d	Relative Abhd17b expression level in HSCs, Kupffer cells and endothelial cells analyzed by scRNA-seq.
		cell.type	Abhd17b
	AAACCCAAGCTAAACA-1	Endo	0
	AAACCCATCAACACGT-1	Endo	0
	AAACCCATCGTCTACC-1	Endo	1.83513
	AAACGCTCAACCGGAA-1	Endo	0
	AAACGCTCATGACGGA-1	Endo	0
	AAACGCTTCACAAGGG-1	Endo	0
	AAACGCTTCCTTCTAA-1	Endo	0
	AAAGAACAGACGCCAA-1	Endo	0
	AAAGAACAGATGCTGG-1	Endo	1.34152
	AAAGAACCAGATCCAT-1	Endo	0
	AAAGAACGTAGTTAGA-1	Endo	0
	AAAGAACGTGGTCCCA-1	Endo	0
	AAAGAACGTTTACTGG-1	Endo	1.12983
	AAAGGGCAGACCAGCA-1	Endo	0
	AAAGGGCCACAGACGA-1	Endo	0
	AAAGGGCCAGTAGAGC-1	Endo	0
	AAAGGGCTCGGAGCAA-1	Endo	0
	AAAGGTAGTAACAAGT-1	Endo	0
	AAAGTCCAGACTTGTC-1	Endo	0
	AAAGTCCAGCATATGA-1	Endo	0
	AAAGTCCAGGCTGAAC-1	Endo	0
	AAAGTCCGTCTTGAGT-1	Endo	0
	AAAGTCCTCGGCTCTT-1	Endo	0
	AAAGTGACAACCGTAT-1	Endo	0
	AAAGTGACAAGTATAG-1	Endo	1.28379
	AAAGTGACACAAATAG-1	Endo	0
	AAAGTGAGTAGCGCTC-1	Endo	0
	AAAGTGAGTGGACAGT-1	Endo	0
	AAAGTGATCAAGGCTT-1	Endo	2.32235
	AAAGTGATCTAACGGT-1	Endo	0
	AAAGTGATCTTTCAGT-1	Endo	0
	AAATGGAGTGAGAGGG-1	Endo	0
	AACAAAGCAAGCCTGC-1	Endo	1.21398
	AACAAAGCACATAGCT-1	Endo	0
	AACAACCAGGTGCTGA-1	Endo	0
	AACAACCCAGTCGGTC-1	Endo	1.26504
	AACAACCGTACTGCCG-1	Endo	0
	AACAACCGTAGAATAC-1	Endo	0
	AACAACCGTCATGCAT-1	Endo	0
	AACAACCGTCTAGGCC-1	Endo	0
	AACAACCTCAAGTGGG-1	Endo	0
	AACAACCTCTTCGTGC-1	Endo	0
	AACAAGAAGAGAACCC-1	Endo	0
	AACAAGAAGCTTCGTA-1	Endo	0
	AACACACCATTCCTAT-1	Endo	0
	AACACACTCAGCATTG-1	Endo	2.48803
	AACAGGGAGGTAGTAT-1	Endo	0
	AACAGGGCAAGTCGTT-1	Endo	0
	AACAGGGGTTAATCGC-1	Endo	0
	AACAGGGTCCAGTGCG-1	Endo	0
	AACAGGGTCCCTATTA-1	Endo	0
	AACAGGGTCTCATAGG-1	Endo	0
	AACCAACAGCACGTCC-1	Endo	0
	AACCAACAGTGGAATT-1	Endo	0
	AACCAACCATCGTTCC-1	Endo	0
	AACCAACTCACGGAGA-1	Endo	0
	AACCAACTCCTCTCTT-1	Endo	1.53251
	AACCAACTCGGTTCAA-1	Endo	0
	AACCAACTCGTGAGAG-1	Endo	0
	AACCACACAACTGCTA-1	Endo	0
	AACCACACATCCCGTT-1	Endo	1.31541
	AACCACATCCGCGATG-1	Endo	0
	AACCACATCTCGGTAA-1	Endo	0
	AACCATGAGAGATCGC-1	Endo	0
	AACCATGAGAGTCAAT-1	Endo	0
	AACCATGAGCGACTAG-1	Endo	0
	AACCATGTCTGTTGGA-1	Endo	0
	AACCCAACAACCACAT-1	Endo	0
	AACCCAATCTATTTCG-1	Endo	0
	AACCTGACAATTGCAC-1	Endo	0
	AACCTGAGTCATCGCG-1	Endo	0
	AACCTGATCAAGCCAT-1	Endo	0
	AACCTTTAGTCATCCA-1	Endo	0
	AACCTTTCAGGTACGA-1	Endo	0
	AACCTTTGTTAAGAAC-1	Endo	0
	AACCTTTGTTCACGAT-1	Endo	0
	AACGAAAAGGAAGTAG-1	Endo	0
	AACGAAAAGGGATCTG-1	Endo	0
	AACGAAACAAGGCCTC-1	Endo	0
	AACGAAACAGCGAACA-1	Endo	0
	AACGAAACATCTCGTC-1	Endo	2.45918
	AACGAAAGTTAACCTG-1	Endo	0
	AACGGGAAGGTTACCT-1	Endo	0
	AACGGGATCTTTGGAG-1	Endo	0
	AACGTCAAGACCAAGC-1	Endo	0
	AACGTCACAACGGGTA-1	Endo	0
	AACGTCACAGTCGGAA-1	Endo	0
	AACGTCAGTACGCGTC-1	Endo	0
	AACTTCTAGGCCATAG-1	Endo	0
	AACTTCTAGTCATACC-1	Endo	0
	AACTTCTGTAATCAGA-1	Endo	0
	AACTTCTGTAGGTAGC-1	Endo	0
	AACTTCTTCGATCCCT-1	Endo	0
	AAGAACATCAATGTCG-1	Endo	0
	AAGACAAGTTCTGACA-1	Endo	0
	AAGACAATCGGTAGAG-1	Endo	0
	AAGACTCCAGTTGAAA-1	Endo	1.1361
	AAGACTCTCCTCACCA-1	Endo	0
	AAGACTCTCTTCCACG-1	Endo	0
	AAGACTCTCTTCTAAC-1	Endo	0
	AAGATAGAGAGGTTTA-1	Endo	0
	AAGATAGCAATTGCCA-1	Endo	0
	AAGATAGCATCCCGTT-1	Endo	0
	AAGATAGCATGACAAA-1	Endo	0
	AAGATAGGTATGCTTG-1	Endo	0
	AAGATAGTCAGTGCGC-1	Endo	1.48613
	AAGATAGTCGAACCAT-1	Endo	0
	AAGCATCCAAGGCTTT-1	Endo	0
	AAGCATCCACGTAGAG-1	Endo	0
	AAGCATCCACGTGTGC-1	Endo	0
	AAGCATCCACTACCCT-1	Endo	0
	AAGCATCCAGAACATA-1	Endo	1.39134
	AAGCATCCAGTGTGCC-1	Endo	0
	AAGCCATAGGGTTAGC-1	Endo	2.01207
	AAGCCATCAAATGATG-1	Endo	0
	AAGCCATCACGATTCA-1	Endo	0
	AAGCCATGTGACTAAA-1	Endo	0
	AAGCCATGTTGATGTC-1	Endo	0
	AAGCCATTCGTGTGAT-1	Endo	0
	AAGCCATTCTATTGTC-1	Endo	1.22882
	AAGCCATTCTGCGGGT-1	Endo	0
	AAGCCATTCTTTCCAA-1	Endo	0
	AAGCGAGAGAAATGGG-1	Endo	0
	AAGCGAGCATTGGATC-1	Endo	0
	AAGCGAGGTCCGAAGA-1	Endo	0
	AAGCGTTTCAGGAGAC-1	Endo	0
	AAGGAATGTATCGTAC-1	Endo	0
	AAGGAATTCGCTTAAG-1	Endo	0
	AAGGAATTCTCTCGAC-1	Endo	0
	AAGGTAACAAGTCGTT-1	Endo	0
	AAGGTAACAATACGCT-1	Endo	0
	AAGGTAACAATGTCAC-1	Endo	0
	AAGGTAAGTGCATGTT-1	Endo	0
	AAGGTAAGTTATGGTC-1	Endo	0
	AAGGTAATCACTTTGT-1	Endo	0
	AAGTACCCAACGTATC-1	Endo	0
	AAGTACCCATCTTAGG-1	Endo	0
	AAGTACCGTCCTCAGG-1	Endo	0
	AAGTCGTAGATTGATG-1	Endo	0
	AAGTCGTAGGTTGGTG-1	Endo	0
	AAGTCGTCAATCGCAT-1	Endo	0
	AAGTCGTGTCACCACG-1	Endo	0
	AAGTTCGAGGATTCCT-1	Endo	0
	AAGTTCGCAGAGTTCT-1	Endo	0
	AAGTTCGGTAGAGTTA-1	Endo	0
	AAGTTCGGTAGCTCGC-1	Endo	0
	AATAGAGAGACCAACG-1	Endo	0
	AATAGAGAGCGTGTCC-1	Endo	2.40459
	AATAGAGGTTGCCGAC-1	Endo	0
	AATAGAGGTTGTTTGG-1	Endo	0
	AATAGAGTCTTGATTC-1	Endo	0
	AATCACGCACTAGGCC-1	Endo	0
	AATCACGCAGCCTACG-1	Endo	0
	AATCACGCATGACGGA-1	Endo	0
	AATCACGGTGTCCATA-1	Endo	0
	AATCGACCAACCACGC-1	Endo	0
	AATCGACGTCGTATTG-1	Endo	0
	AATCGACGTTGAAGTA-1	Endo	1.92295
	AATCGTGCATGGAGAC-1	Endo	0
	AATCGTGGTCCGAAAG-1	Endo	0
	AATCGTGGTGGGAGAG-1	Endo	0
	AATCGTGGTGTACAGG-1	Endo	0
	AATCGTGTCACCATCC-1	Endo	2.49719
	AATCGTGTCTTACACT-1	Endo	2.44367
	AATGAAGAGCTTCTAG-1	Endo	0
	AATGACCAGTACTCGT-1	Endo	1.49439
	AATGACCCATTGCCTC-1	Endo	0
	AATGCCAAGAATAGTC-1	Endo	0
	AATGCCACATCTCAAG-1	Endo	0
	AATGCCAGTTCTCCTG-1	Endo	0
	AATGGAAAGAGCAGTC-1	Endo	0
	AATGGAACAGACCCGT-1	Endo	0
	AATGGAACATTCTCCG-1	Endo	0
	AATGGAATCATCACTT-1	Endo	0.99889
	AATGGCTAGGCATCGA-1	Endo	0
	AATGGCTAGTGAGCCA-1	Endo	1.46968
	AATGGCTGTCCACAGC-1	Endo	0
	AATGGCTGTGAAGCTG-1	Endo	0
	AATGGCTGTTTCACTT-1	Endo	0
	AATGGCTTCTAGGCCG-1	Endo	1.49789
	AATTCCTCAGGCTTGC-1	Endo	0
	AATTTCCCATCACCAA-1	Endo	0
	AATTTCCGTCCCTGAG-1	Endo	0
	AATTTCCTCCTTACCG-1	Endo	0
	ACAAAGAAGCGGTATG-1	Endo	0
	ACAAAGAAGGCCCACT-1	Endo	0
	ACAAAGACAATCGCAT-1	Endo	0
	ACAAAGACACAACGAG-1	Endo	0
	ACAAAGACATGGGTCC-1	Endo	0
	ACAAAGAGTAGTACGG-1	Endo	0
	ACAAAGAGTCTTGCTC-1	Endo	0
	ACAACCACAACAACAA-1	Endo	0
	ACAACCAGTAGCGTAG-1	Endo	0
	ACAACCATCAACCGAT-1	Endo	0
	ACAAGCTAGTGAACAT-1	Endo	2.00287
	ACAAGCTCACTAACGT-1	Endo	0
	ACAAGCTTCCTCACTG-1	Endo	0
	ACAAGCTTCGCAATTG-1	Endo	0
	ACACAGTAGGTTGGAC-1	Endo	0
	ACACAGTCACCCTTGT-1	Endo	1.3706
	ACACAGTGTGAGTTGG-1	Endo	0
	ACACAGTTCTCCTGAC-1	Endo	0
	ACACCAAAGCCGATCC-1	Endo	0
	ACACCAAAGCCTCAAT-1	Endo	0
	ACACCAACACCAGCTG-1	Endo	0
	ACACCAACAGACAAAT-1	Endo	0
	ACACCAAGTATGTCCA-1	Endo	0
	ACACCAAGTCTGTGAT-1	Endo	1.89098
	ACACGCGCAGCTGTGC-1	Endo	0
	ACACGCGGTCAGTCCG-1	Endo	0
	ACACGCGGTGACTATC-1	Endo	0
	ACACTGATCTGTAACG-1	Endo	0
	ACAGAAAAGCGGTAAC-1	Endo	0
	ACAGAAACAAATGAGT-1	Endo	0
	ACAGAAACACAGAGAC-1	Endo	0
	ACAGAAACATACTTTC-1	Endo	0
	ACAGAAATCCGGGACT-1	Endo	0
	ACAGCCGAGCCAAGGT-1	Endo	0
	ACAGCCGAGTCTGTAC-1	Endo	0
	ACAGCCGCAAATACGA-1	Endo	0
	ACAGCCGTCGAGATAA-1	Endo	1.40581
	ACAGGGAGTAACACCT-1	Endo	1.51455
	ACAGGGAGTGGCTAGA-1	Endo	0
	ACATCCCCAAGCGCTC-1	Endo	0
	ACATCCCCACTTCCTG-1	Endo	0
	ACATCCCGTGATGAAT-1	Endo	0
	ACATCCCTCCGGCTTT-1	Endo	2.52
	ACATCCCTCCTACCGT-1	Endo	0
	ACATCCCTCGTAGTCA-1	Endo	1.8576
	ACATCCCTCTTTCAGT-1	Endo	0
	ACATCGAAGCGACTAG-1	Endo	0
	ACATCGACAAGCCTGC-1	Endo	0
	ACATCGATCCTGTTAT-1	Endo	0
	ACATGCAAGATCACTC-1	Endo	0.73599
	ACATGCACAAATCGGG-1	Endo	0
	ACATGCACAGTGACCC-1	Endo	0
	ACATGCAGTCGCAGTC-1	Endo	0
	ACATGCAGTGTTACTG-1	Endo	0
	ACATGCATCCGAGTGC-1	Endo	0
	ACATTTCCAAAGGAGA-1	Endo	0
	ACATTTCTCAGCTGTA-1	Endo	0
	ACCAAACAGATTTGCC-1	Endo	0
	ACCAAACCACTGGCGT-1	Endo	0
	ACCAAACGTCCGGACT-1	Endo	0
	ACCAACAAGAGGGTAA-1	Endo	0
	ACCAACAAGTTGCTCA-1	Endo	1.37566
	ACCAACACACGCTGTG-1	Endo	0
	ACCAACAGTAGCTGCC-1	Endo	0
	ACCAACATCGACGATT-1	Endo	0
	ACCAACATCGCAAGAG-1	Endo	0
	ACCAACATCTACGGGC-1	Endo	0
	ACCACAAAGGCATGGT-1	Endo	0
	ACCACAATCTGGTGCG-1	Endo	2.00899
	ACCATTTCACTCATAG-1	Endo	0
	ACCATTTCAGGATCTT-1	Endo	0
	ACCATTTTCGCCGAGT-1	Endo	0
	ACCATTTTCGTGCTCT-1	Endo	0
	ACCATTTTCTTTGCTA-1	Endo	1.25761
	ACCCAAAAGAAGCGAA-1	Endo	0
	ACCCAAAAGGGAGGTG-1	Endo	2.11553
	ACCCAAAGTACCAGAG-1	Endo	0
	ACCCAAAGTGTACATC-1	Endo	0
	ACCCAAATCGATTTCT-1	Endo	0
	ACCCTCACAGTCCCGA-1	Endo	0
	ACCCTTGAGCGACTAG-1	Endo	0
	ACCCTTGGTCTATGAC-1	Endo	0
	ACCCTTGTCTAGTTCT-1	Endo	0
	ACCCTTGTCTCATTGT-1	Endo	0
	ACCGTTCAGTATCCTG-1	Endo	0
	ACCGTTCGTGGGTCAA-1	Endo	0
	ACCGTTCTCTGCTAGA-1	Endo	0
	ACCTACCCATCGCTAA-1	Endo	0
	ACCTACCGTCTACAGT-1	Endo	0
	ACCTACCTCCCTTCCC-1	Endo	0
	ACCTACCTCTCCTGCA-1	Endo	0
	ACCTGAAGTATGAGAT-1	Endo	0
	ACCTGAAGTTCTCGCT-1	Endo	0
	ACCTGAATCAAATAGG-1	Endo	0
	ACCTGAATCATACGGT-1	Endo	0
	ACCTGTCAGCGGTATG-1	Endo	0
	ACCTGTCCAGAGTCTT-1	Endo	0
	ACCTGTCCATGACGAG-1	Endo	0
	ACCTGTCTCAGAGCGA-1	Endo	0
	ACCTGTCTCCAACCAA-1	Endo	0
	ACGATCACAAGACGGT-1	Endo	0
	ACGATCACACAAGTGG-1	Endo	1.62465
	ACGATCACACCCTGTT-1	Endo	0
	ACGATCATCATGAAAG-1	Endo	0
	ACGATCATCTGACGCG-1	Endo	0
	ACGATGTGTGATCGTT-1	Endo	0
	ACGATGTTCTCGTGAA-1	Endo	0
	ACGATGTTCTGAGTCA-1	Endo	0
	ACGCACGGTCGGCCTA-1	Endo	0
	ACGCACGGTGGACCAA-1	Endo	0
	ACGCACGGTGTTTGCA-1	Endo	0
	ACGCACGTCTACTGAG-1	Endo	0
	ACGGAAGAGCCTATCA-1	Endo	0
	ACGGAAGGTCTGTAGT-1	Endo	0
	ACGGAAGGTTTCGCTC-1	Endo	2.27324
	ACGGGTCAGAACCCGA-1	Endo	0
	ACGGGTCCAAATGGTA-1	Endo	0
	ACGGGTCCATGCACTA-1	Endo	0
	ACGGTCGCACGGCGTT-1	Endo	0
	ACGGTCGGTCACCCTT-1	Endo	1.36298
	ACGGTCGTCATGCCCT-1	Endo	0
	ACGGTTAAGAATCGTA-1	Endo	0
	ACGGTTAAGCCAAGGT-1	Endo	0
	ACGGTTAAGTTGGACG-1	Endo	0
	ACGGTTACACGCTGAC-1	Endo	1.30376
	ACGGTTATCATCACTT-1	Endo	0
	ACGTAACAGCAATTCC-1	Endo	1.18641
	ACGTAACCACCCTATC-1	Endo	0
	ACGTAACCATTACGGT-1	Endo	0
	ACGTAACTCGAATCCA-1	Endo	1.06936
	ACGTACAAGGGCCAAT-1	Endo	0
	ACGTAGTAGTTTCAGC-1	Endo	0
	ACGTAGTCATCCAATG-1	Endo	0
	ACGTAGTGTCCTGGTG-1	Endo	0
	ACGTAGTTCCTGGTCT-1	Endo	0
	ACGTCCTGTGCATTAC-1	Endo	0
	ACGTCCTGTTGGATCT-1	Endo	0
	ACGTTCCAGACTACGG-1	Endo	0
	ACGTTCCGTAAGCTCT-1	Endo	0
	ACGTTCCTCCTAGCCT-1	Endo	0
	ACTACGAAGTTCCAGT-1	Endo	0
	ACTACGACAGTCGAGA-1	Endo	0
	ACTACGACAGTTGTTG-1	Endo	1.52967
	ACTACGATCGCTCATC-1	Endo	0
	ACTATCTAGGTCGTAG-1	Endo	0
	ACTATCTGTCATAAAG-1	Endo	0
	ACTATCTTCCTTATAC-1	Endo	0
	ACTATCTTCTGTGCTC-1	Endo	0
	ACTATGGCATAGAATG-1	Endo	0
	ACTATGGTCGCCAGTG-1	Endo	0
	ACTATGGTCTAGAACC-1	Endo	0
	ACTATTCAGACCCGCT-1	Endo	0
	ACTATTCAGATTCGAA-1	Endo	0
	ACTATTCGTACTAACC-1	Endo	0
	ACTATTCTCGTTCTGC-1	Endo	0
	ACTCCCATCACTGCTC-1	Endo	0
	ACTCTCGCAGAAACCG-1	Endo	0
	ACTCTCGTCGAGTCTA-1	Endo	0
	ACTGATGAGCATTGTC-1	Endo	0
	ACTGATGCAACCGCTG-1	Endo	0
	ACTGCAAGTATTGGCT-1	Endo	0
	ACTGCAATCATGCCGG-1	Endo	0
	ACTGTCCAGACGGAAA-1	Endo	0
	ACTGTCCAGGATATAC-1	Endo	0
	ACTGTCCCAATAAGGT-1	Endo	0.99824
	ACTGTGACATAACAGA-1	Endo	0
	ACTGTGAGTCAGGAGT-1	Endo	0
	ACTGTGAGTGGCTAGA-1	Endo	1.45114
	ACTGTGAGTTCCGTTC-1	Endo	2.35753
	ACTGTGATCCGGCAGT-1	Endo	0
	ACTGTGATCGTGCAGC-1	Endo	2.00843
	ACTTAGGAGAAGTATC-1	Endo	0
	ACTTAGGCAGCATCTA-1	Endo	0
	ACTTAGGTCAGGGTAG-1	Endo	1.53052
	ACTTAGGTCCATATGG-1	Endo	0
	ACTTAGGTCCGGTAGC-1	Endo	0
	ACTTCCGAGGAAGTCC-1	Endo	1.90036
	ACTTCCGCAACCGCCA-1	Endo	0
	ACTTCCGGTAAGGCCA-1	Endo	0
	ACTTCGCCAAACACCT-1	Endo	0
	ACTTCGCCATGATGCT-1	Endo	0
	ACTTCGCTCGGCGATC-1	Endo	0
	ACTTTCAAGCAGTAAT-1	Endo	0
	ACTTTCAGTAACTTCG-1	Endo	0
	ACTTTGTAGCGCAATG-1	Endo	0
	ACTTTGTAGGAATTAC-1	Endo	0
	ACTTTGTTCCAAACCA-1	Endo	0
	AGAAATGCAGAGGTAC-1	Endo	0
	AGAAATGTCTCGACGG-1	Endo	0
	AGAACAACACCAGCTG-1	Endo	0
	AGAACAAGTAATCAAG-1	Endo	0
	AGAACAAGTACGATCT-1	Endo	0
	AGAACCTCAGAGAATT-1	Endo	0
	AGAACCTGTAGCACGA-1	Endo	0
	AGAACCTGTGAATATG-1	Endo	0
	AGAACCTGTTCTAACG-1	Endo	0
	AGAAGCGCAGAACTAA-1	Endo	1.40557
	AGAAGCGGTAATCAGA-1	Endo	0
	AGAAGCGTCGGCCCAA-1	Endo	0
	AGAAGTAAGACCTCAT-1	Endo	1.67422
	AGAAGTACAGACCCGT-1	Endo	0
	AGACACTGTGAAGCGT-1	Endo	0
	AGACAGGAGACTTCGT-1	Endo	0
	AGACAGGGTGGACCAA-1	Endo	0
	AGACAGGTCCGAGGCT-1	Endo	0
	AGACCATAGGGCAGAG-1	Endo	0
	AGACCATAGGGCAGTT-1	Endo	0
	AGACCATCAATAGAGT-1	Endo	0
	AGACCATCACACACGC-1	Endo	0
	AGACCATCAGCGTATT-1	Endo	0
	AGACCATTCCAACCAA-1	Endo	0
	AGACCCGAGAAACTAC-1	Endo	0
	AGACCCGCAATCGCCG-1	Endo	0
	AGACCCGCACCAGACC-1	Endo	0
	AGACCCGCAGACAATA-1	Endo	0
	AGACCCGTCAAGCTTG-1	Endo	0
	AGACTCACACCGTACG-1	Endo	0
	AGACTCACACTGCATA-1	Endo	0
	AGACTCACAGGAACCA-1	Endo	1.43192
	AGACTCACATGTGGTT-1	Endo	0
	AGACTCAGTAGGCTCC-1	Endo	1.32082
	AGACTCATCTTAGGAC-1	Endo	0
	AGAGAATAGCTAATGA-1	Endo	0
	AGAGAGCAGTAGACAT-1	Endo	0
	AGAGAGCGTGGATCGA-1	Endo	1.75839
	AGAGAGCTCAAGTCTG-1	Endo	0
	AGAGCAGAGCGACAGT-1	Endo	0
	AGAGCAGCAAACAGGC-1	Endo	0
	AGAGCAGCAGCACGAA-1	Endo	0
	AGAGCAGGTCCACTCT-1	Endo	0
	AGAGCAGGTTCGGGTC-1	Endo	0
	AGAGCAGTCTTTGATC-1	Endo	0
	AGAGCCCAGGTTACAA-1	Endo	0
	AGAGCCCAGTTCCGTA-1	Endo	1.15646
	AGAGCCCGTCCACATA-1	Endo	0
	AGATAGAGTCATCCCT-1	Endo	0
	AGATAGAGTGGGTCAA-1	Endo	2.07369
	AGATAGATCCAAAGGG-1	Endo	0
	AGATCCACAATAGTGA-1	Endo	0
	AGATCCACATACCACA-1	Endo	0
	AGATCCAGTCAGTCCG-1	Endo	0
	AGATCCATCCCTCATG-1	Endo	0
	AGATCCATCTGTAAGC-1	Endo	0
	AGATCGTCACAAATCC-1	Endo	0
	AGATCGTCATCACGGC-1	Endo	0
	AGATCGTGTCATGACT-1	Endo	0
	AGATCGTGTCCGTTTC-1	Endo	0
	AGATCGTGTGCGACAA-1	Endo	0
	AGATGAATCCATCTCG-1	Endo	0
	AGATGCTCAATCACGT-1	Endo	0
	AGATGCTCAGTTGGTT-1	Endo	0
	AGATGCTGTCGTGATT-1	Endo	0
	AGATGCTGTGGATACG-1	Endo	0
	AGATGCTTCCTCTGCA-1	Endo	0
	AGCATCATCATTACGG-1	Endo	0
	AGCATCATCGGTAGAG-1	Endo	0
	AGCCACGAGATAGTCA-1	Endo	0
	AGCCACGAGATGGTCG-1	Endo	0
	AGCCACGAGGTCCAGA-1	Endo	0
	AGCCACGTCACCTGGG-1	Endo	0
	AGCCACGTCCGGTTCT-1	Endo	0
	AGCCACGTCGAGATAA-1	Endo	0
	AGCCAGCCAATCGCAT-1	Endo	0
	AGCCAGCCAATGAACA-1	Endo	0
	AGCCAGCCAATGTTGC-1	Endo	1.33488
	AGCCAGCCATGTTCGA-1	Endo	0
	AGCCAGCGTACCGCGT-1	Endo	0
	AGCCAGCTCCACGGAC-1	Endo	0
	AGCCAGCTCTGATGGT-1	Endo	0
	AGCGATTAGTGCACTT-1	Endo	0
	AGCGATTCAGTTACCA-1	Endo	0
	AGCGATTTCAACCCGG-1	Endo	1.66443
	AGCGATTTCACGAGGA-1	Endo	0
	AGCGATTTCAGCGCGT-1	Endo	0
	AGCGATTTCCAGCAAT-1	Endo	0
	AGCGCCACAAATTGGA-1	Endo	0
	AGCGCTGGTTGGGAAC-1	Endo	0
	AGCGCTGTCCCTCTCC-1	Endo	0
	AGCGCTGTCGCGGTAC-1	Endo	0
	AGCGTATGTTCCTACC-1	Endo	0
	AGCGTCGGTCATCCCT-1	Endo	0
	AGCTACAAGGGAGGAC-1	Endo	0
	AGCTACAGTAACGCGA-1	Endo	1.21531
	AGCTACATCGCTCATC-1	Endo	0
	AGCTACATCTCCGAGG-1	Endo	0
	AGCTCAAAGCGTGAGT-1	Endo	0
	AGCTCAAGTGCACAAG-1	Endo	1.64088
	AGCTCAAGTTAAAGTG-1	Endo	0
	AGCTCAATCCATTTAC-1	Endo	0
	AGCTCAATCGTAGCTA-1	Endo	0
	AGCTTCCAGTACAGCG-1	Endo	0
	AGCTTCCCACAATGTC-1	Endo	0
	AGGAAATAGCGCTGCT-1	Endo	0
	AGGAAATGTCGTACAT-1	Endo	0
	AGGAATATCTTAGGAC-1	Endo	0
	AGGACGACATCTTAGG-1	Endo	0
	AGGACGATCATTTGCT-1	Endo	0
	AGGACGATCCACATAG-1	Endo	0
	AGGACTTCACGAGAAC-1	Endo	0
	AGGACTTGTCGCGTTG-1	Endo	0
	AGGACTTGTCGCTTGG-1	Endo	0
	AGGAGGTAGACGCCCT-1	Endo	0
	AGGAGGTCACACCAGC-1	Endo	1.44839
	AGGAGGTCATAGTCAC-1	Endo	0
	AGGAGGTGTAGACGTG-1	Endo	0
	AGGATAAGTGCCTGCA-1	Endo	1.48218
	AGGATAATCTCTGGTC-1	Endo	0
	AGGATCTCAGCGTGAA-1	Endo	0
	AGGATCTGTATCGAAA-1	Endo	0
	AGGATCTTCGTAGCTA-1	Endo	0
	AGGCATTAGGAGACCT-1	Endo	0
	AGGCATTCACTATCGA-1	Endo	0
	AGGCATTGTCGTATGT-1	Endo	0
	AGGCATTTCAAAGGTA-1	Endo	0
	AGGCATTTCATCTGTT-1	Endo	0
	AGGCCACCAGCACAAG-1	Endo	0
	AGGCCACGTTAGAAAC-1	Endo	0
	AGGCCACGTTGCACGC-1	Endo	1.54835
	AGGCCACGTTGGAGGT-1	Endo	0
	AGGCTGCAGTGAGTTA-1	Endo	2.00453
	AGGCTGCCAGACCAGA-1	Endo	0
	AGGCTGCCATCGGATT-1	Endo	0
	AGGGAGTCAGCACAAG-1	Endo	1.36039
	AGGGAGTCATGACCCG-1	Endo	0
	AGGGAGTTCGGTTCAA-1	Endo	0
	AGGGCCTAGTTAACAG-1	Endo	0
	AGGGCTCAGAATCGTA-1	Endo	0
	AGGGCTCAGATTGATG-1	Endo	0
	AGGGCTCAGTGACCTT-1	Endo	0
	AGGGTCCAGAAGGGAT-1	Endo	1.42517
	AGGGTCCTCATGCAGT-1	Endo	0
	AGGGTCCTCGAGCCAC-1	Endo	1.41188
	AGGGTCCTCTATTCGT-1	Endo	1.56759
	AGGGTGAAGCACACCC-1	Endo	0
	AGGGTGAAGCCTCAGC-1	Endo	0
	AGGGTGACAGTGTACT-1	Endo	0
	AGGGTGAGTTTGTTGG-1	Endo	0
	AGGGTGATCTCAATCT-1	Endo	0
	AGGGTTTAGCTTAAGA-1	Endo	1.662
	AGGGTTTAGTGCACTT-1	Endo	1.36667
	AGGGTTTCAACGACAG-1	Endo	0
	AGGGTTTGTTAACAGA-1	Endo	1.49172
	AGGGTTTGTTCGTGCG-1	Endo	0
	AGGTAGGCAAATGCGG-1	Endo	1.39544
	AGGTAGGCAATCCAGT-1	Endo	0
	AGGTAGGGTACCTTCC-1	Endo	0
	AGGTAGGGTACGAGTG-1	Endo	0
	AGGTAGGGTTGATCGT-1	Endo	0
	AGGTAGGTCACCATCC-1	Endo	0
	AGGTCATCAGCACAGA-1	Endo	0
	AGGTCATGTATAGGAT-1	Endo	0
	AGGTCATTCCATATGG-1	Endo	0
	AGGTCTAGTGTTGATC-1	Endo	0
	AGGTCTAGTGTTTACG-1	Endo	1.53422
	AGGTCTAGTTCAGCGC-1	Endo	0
	AGGTGTTCAGTAGTTC-1	Endo	0
	AGGTGTTCATGTAACC-1	Endo	0
	AGGTGTTTCATTCGTT-1	Endo	0
	AGGTTACAGGTAAGAG-1	Endo	0
	AGGTTACGTAACAAGT-1	Endo	0
	AGGTTACTCTAGCAAC-1	Endo	1.624
	AGGTTACTCTCCGATC-1	Endo	0
	AGGTTGTAGCTAAGTA-1	Endo	1.57727
	AGGTTGTCACTAGGCC-1	Endo	0
	AGGTTGTCATCGGAAG-1	Endo	0
	AGGTTGTGTACCGGCT-1	Endo	0
	AGGTTGTGTCGTGCCA-1	Endo	0
	AGGTTGTGTTACCGTA-1	Endo	0
	AGGTTGTTCCACATAG-1	Endo	0
	AGTAACCCATCTAACG-1	Endo	0
	AGTAACCGTTCCACAA-1	Endo	0
	AGTAACCGTTCTATCT-1	Endo	0
	AGTACCAAGAGCTGCA-1	Endo	0
	AGTACCAAGCGAGTCA-1	Endo	0
	AGTACCACAAAGGCAC-1	Endo	0
	AGTACCACACAGAAGC-1	Endo	0
	AGTACCATCCATCCGT-1	Endo	0
	AGTACTGAGCGCCGTT-1	Endo	0
	AGTACTGGTCAAGTTC-1	Endo	1.93047
	AGTACTGGTTCGTAAC-1	Endo	0
	AGTACTGTCGATTCCC-1	Endo	0
	AGTACTGTCTACGGTA-1	Endo	1.89266
	AGTACTGTCTAGCCTC-1	Endo	0
	AGTACTGTCTCTATAC-1	Endo	1.31941
	AGTAGCTCAGATAAAC-1	Endo	1.33365
	AGTAGCTTCACAAGGG-1	Endo	0
	AGTAGTCAGAAACTCA-1	Endo	0
	AGTAGTCAGGTTCTAC-1	Endo	0
	AGTAGTCGTCAGGCAA-1	Endo	0
	AGTAGTCTCTGCCTGT-1	Endo	0
	AGTCAACAGAACTCCT-1	Endo	1.57226
	AGTCAACAGACCATGG-1	Endo	0
	AGTCAACCAGGAATAT-1	Endo	0
	AGTCAACTCCTCTCTT-1	Endo	0
	AGTCAACTCGATACTG-1	Endo	0
	AGTCAACTCTAACGGT-1	Endo	0
	AGTCACAAGAGAGGTA-1	Endo	0
	AGTCACACATCGTCCT-1	Endo	1.4021
	AGTCACACATTGCTGA-1	Endo	1.30298
	AGTCACAGTCATCAGT-1	Endo	0
	AGTCACAGTCCAAAGG-1	Endo	0
	AGTCATGCAAGTCATC-1	Endo	0
	AGTCATGGTGTCCAAT-1	Endo	0
	AGTCTCCCAGTCTCTC-1	Endo	0
	AGTCTCCGTCTCGCGA-1	Endo	0
	AGTCTCCGTTGCCATA-1	Endo	2.42468
	AGTCTCCTCATGCCAA-1	Endo	0
	AGTCTCCTCTGAGCAT-1	Endo	0
	AGTGACTCAAGATGTA-1	Endo	0
	AGTGACTGTAAGCGGT-1	Endo	0
	AGTGACTGTACCGGAA-1	Endo	0
	AGTGACTTCCCGAGAC-1	Endo	0
	AGTGATCCACCCTGAG-1	Endo	0
	AGTGATCCATGAGATA-1	Endo	2.21593
	AGTGATCGTTGACGGA-1	Endo	2.29783
	AGTGATCGTTGGTAGG-1	Endo	0
	AGTGATCTCAAGCTTG-1	Endo	0
	AGTGATCTCCCAATAG-1	Endo	0
	AGTGATCTCTTTCCGG-1	Endo	0
	AGTGCCGAGATACTGA-1	Endo	0
	AGTGCCGAGATGCAGC-1	Endo	2.43223
	AGTGCCGGTGTCTTCC-1	Endo	0
	AGTGCCGTCGTAGTCA-1	Endo	0
	AGTGTTGAGGGTACAC-1	Endo	1.44765
	AGTGTTGAGTATGGCG-1	Endo	0
	AGTGTTGCAGAGGCAT-1	Endo	0
	AGTGTTGTCGTAGCTA-1	Endo	0
	AGTTAGCAGGTTGCCC-1	Endo	0
	AGTTAGCCATACACCA-1	Endo	0
	AGTTAGCTCTACTTCA-1	Endo	0
	AGTTCCCCAAACTCTG-1	Endo	0
	AGTTCCCCAACGGCTC-1	Endo	0
	AGTTCCCCATCTTTCA-1	Endo	0
	AGTTCCCGTCGCAACC-1	Endo	1.45214
	AGTTCCCTCTAATTCC-1	Endo	0
	AGTTCGAAGGGCTGAT-1	Endo	0
	AGTTCGACAGGACGAT-1	Endo	1.50384
	AGTTCGAGTAGGCAAC-1	Endo	1.48349
	AGTTCGAGTTGCCGCA-1	Endo	0
	AGTTCGAGTTGTCAGT-1	Endo	0
	AGTTCGATCTAGGCCG-1	Endo	0
	ATACCGACAAGCGAAC-1	Endo	0
	ATACCGAGTACGTTCA-1	Endo	0
	ATACCTTAGAGGCTGT-1	Endo	1.9743
	ATACCTTGTTATTCTC-1	Endo	0
	ATACCTTTCCTACAAG-1	Endo	0
	ATACTTCCACACACTA-1	Endo	0
	ATACTTCCACTAGTAC-1	Endo	0
	ATACTTCCAGAGGGTT-1	Endo	1.36406
	ATACTTCCAGTCGTTA-1	Endo	0
	ATACTTCGTGCCTATA-1	Endo	2.51267
	ATACTTCTCAGATTGC-1	Endo	1.40557
	ATAGAGAAGAAGCCAC-1	Endo	0
	ATAGAGAAGACATCAA-1	Endo	1.6975
	ATAGAGAAGCAAGTCG-1	Endo	1.59051
	ATAGAGAAGGTAGGCT-1	Endo	0
	ATAGAGACATGGGCAA-1	Endo	0
	ATAGAGAGTCATCCGG-1	Endo	0
	ATAGAGAGTTGATGTC-1	Endo	0
	ATAGAGATCCCTTTGG-1	Endo	2.00899
	ATAGAGATCGGTCAGC-1	Endo	0
	ATAGAGATCTCTCGCA-1	Endo	0
	ATAGGCTGTCTTCATT-1	Endo	0
	ATAGGCTTCGGCTGTG-1	Endo	0
	ATATCCTAGAACGCGT-1	Endo	0
	ATATCCTAGCACAAAT-1	Endo	0
	ATATCCTTCTGTCCCA-1	Endo	0
	ATCACAGAGTAAAGCT-1	Endo	0
	ATCACAGCAGCTGTGC-1	Endo	0
	ATCACAGCAGTGTGGA-1	Endo	0
	ATCACAGCATCTTCGC-1	Endo	0
	ATCACAGGTGAAGCTG-1	Endo	0
	ATCACAGGTGATCATC-1	Endo	1.22661
	ATCACGAAGACGATAT-1	Endo	0
	ATCACGACACGACGAA-1	Endo	0
	ATCACGACATGTGTCA-1	Endo	0
	ATCACTTAGCCACTCG-1	Endo	0
	ATCACTTCAGCCTTCT-1	Endo	0
	ATCAGGTAGCAACAGC-1	Endo	1.95142
	ATCAGGTCAACTCATG-1	Endo	0
	ATCAGGTGTTACCTGA-1	Endo	0
	ATCATTCAGCCTAGGA-1	Endo	0
	ATCATTCTCACTGGGC-1	Endo	0
	ATCCATTCAGCAGAAC-1	Endo	1.2469
	ATCCATTGTTCCAAAC-1	Endo	0
	ATCCATTTCCTCTCTT-1	Endo	0
	ATCCATTTCTTCGGAA-1	Endo	0
	ATCCCTGCACTAACCA-1	Endo	0
	ATCCCTGGTGCCTGAC-1	Endo	0
	ATCCCTGGTTGCCGCA-1	Endo	0
	ATCCGTCAGAAACTCA-1	Endo	0
	ATCCGTCAGAGTCCGA-1	Endo	1.03469
	ATCCGTCGTCCTCCAT-1	Endo	0
	ATCCGTCGTGCATTAC-1	Endo	0
	ATCCGTCTCAATCCAG-1	Endo	0
	ATCCTATAGTCATCCA-1	Endo	0
	ATCCTATAGTTGTAAG-1	Endo	0
	ATCCTATCAAGAATGT-1	Endo	0
	ATCCTATCAATAGAGT-1	Endo	0
	ATCCTATCACGACAAG-1	Endo	0
	ATCCTATTCAATCGGT-1	Endo	0
	ATCGATGAGCTCTATG-1	Endo	0
	ATCGATGCACCGGTCA-1	Endo	0
	ATCGATGGTATGGTAA-1	Endo	0
	ATCGATGTCATCTGTT-1	Endo	0
	ATCGCCTAGAGCTTTC-1	Endo	0
	ATCGCCTAGCCGAACA-1	Endo	0
	ATCGCCTAGCCTGACC-1	Endo	0
	ATCGCCTCAGCTAACT-1	Endo	0
	ATCGCCTGTACTCGCG-1	Endo	0
	ATCGCCTGTGGCTGAA-1	Endo	0
	ATCGGATAGGTCGAGT-1	Endo	0
	ATCGGATCACTAGTAC-1	Endo	0
	ATCGGATGTAGACTGG-1	Endo	0
	ATCGGATGTGTATTGC-1	Endo	0
	ATCGGATTCTCCAAGA-1	Endo	0
	ATCGGCGGTCCCTGTT-1	Endo	0
	ATCGGCGTCAAACCCA-1	Endo	0
	ATCGGCGTCCTGTTAT-1	Endo	0
	ATCGTAGCACCAAATC-1	Endo	0
	ATCGTAGGTAGGTTTC-1	Endo	0
	ATCGTAGGTATTGACC-1	Endo	0
	ATCGTAGTCTAGAACC-1	Endo	0
	ATCGTAGTCTGACAGT-1	Endo	0
	ATCGTCCAGATGACAT-1	Endo	0
	ATCGTGACAATACCTG-1	Endo	0
	ATCGTGACAGAGGCTA-1	Endo	0
	ATCGTGAGTTGAGGAC-1	Endo	0
	ATCGTGAGTTGAGTCT-1	Endo	0
	ATCGTGATCGCTCCTA-1	Endo	1.26779
	ATCTTCAAGGAACGCT-1	Endo	0
	ATCTTCAAGTCGGCAA-1	Endo	0
	ATCTTCACAGTCTCTC-1	Endo	0
	ATCTTCATCATCCTAT-1	Endo	1.43484
	ATCTTCATCCATATGG-1	Endo	1.35014
	ATCTTCATCGGAGTGA-1	Endo	1.58278
	ATGAAAGAGACCATAA-1	Endo	0
	ATGAAAGAGGGAGGAC-1	Endo	0
	ATGAAAGCAACCGCTG-1	Endo	1.48034
	ATGAAAGCATGAATAG-1	Endo	2.09683
	ATGAAAGTCCGATTAG-1	Endo	0
	ATGAAAGTCTAGTGAC-1	Endo	0
	ATGACCAAGATCGCTT-1	Endo	0
	ATGACCAAGCAACTCT-1	Endo	0
	ATGACCACAAGGCAAC-1	Endo	0
	ATGACCACAAGGGTCA-1	Endo	2.02938
	ATGACCACACTTGAAC-1	Endo	0
	ATGACCACAGAACGCA-1	Endo	2.0909
	ATGACCAGTGGACTGA-1	Endo	0
	ATGACCATCACACCGG-1	Endo	0
	ATGAGGGAGGGCTAAC-1	Endo	0
	ATGAGGGCACAACGCC-1	Endo	0
	ATGAGGGGTACCTAAC-1	Endo	0
	ATGAGGGTCATTATCC-1	Endo	0
	ATGAGTCCATAGACTC-1	Endo	0
	ATGAGTCGTAGCGCTC-1	Endo	0
	ATGAGTCTCCGACATA-1	Endo	0
	ATGAGTCTCTCGGCTT-1	Endo	0
	ATGAGTCTCTTCCTAA-1	Endo	0
	ATGATCGAGCGTCTGC-1	Endo	2.56532
	ATGATCGCAGGAATAT-1	Endo	0
	ATGATCGCATGAAAGT-1	Endo	0
	ATGATCGGTTTCCATT-1	Endo	0
	ATGCATGGTCCAGCAC-1	Endo	0
	ATGCATGTCGCTGTCT-1	Endo	0
	ATGCCTCCATGAGAAT-1	Endo	0
	ATGCCTCTCATCACAG-1	Endo	0
	ATGCGATAGCCAAGGT-1	Endo	0
	ATGCGATAGTAAAGCT-1	Endo	0
	ATGCGATCAAAGGCTG-1	Endo	0
	ATGCGATCACGTAACT-1	Endo	0
	ATGCGATCACTCTCGT-1	Endo	0
	ATGGAGGCACTTACAG-1	Endo	0
	ATGGATCCACTCCTTG-1	Endo	0
	ATGGATCCAGCAGTCC-1	Endo	1.21565
	ATGGATCGTCACGTGC-1	Endo	0
	ATGGGAGCAATTCACG-1	Endo	0
	ATGGGAGGTCTTCAAG-1	Endo	0
	ATGGGTTAGCCACAAG-1	Endo	0
	ATGGGTTAGGACTATA-1	Endo	0
	ATGGGTTCACGTAGTT-1	Endo	0
	ATGGGTTCATTGCCTC-1	Endo	0
	ATGGGTTTCTATCCAT-1	Endo	0
	ATGGTTGAGCCTGCCA-1	Endo	0
	ATGGTTGCAAATCGGG-1	Endo	0
	ATGGTTGCACTGCATA-1	Endo	0
	ATGGTTGTCGGCTGTG-1	Endo	0
	ATGTCCCAGTAAAGCT-1	Endo	0
	ATGTCCCCAATCTCTT-1	Endo	0
	ATGTCCCCAGACAAAT-1	Endo	0
	ATGTCCCCAGGTGTGA-1	Endo	0
	ATGTCCCGTATTTCCT-1	Endo	0
	ATGTCTTAGAGGATCC-1	Endo	0
	ATGTCTTAGCCTCAAT-1	Endo	1.5712
	ATGTCTTGTACGAGTG-1	Endo	0
	ATGTCTTTCCACCTCA-1	Endo	1.51565
	ATTACCTAGCTTAAGA-1	Endo	0
	ATTACCTCAATTCGTG-1	Endo	0
	ATTACCTCAGCACGAA-1	Endo	0
	ATTACCTCAGGGCTTC-1	Endo	0
	ATTACCTCATGGGTTT-1	Endo	0
	ATTACCTGTCGCACAC-1	Endo	0
	ATTACCTTCACGAGGA-1	Endo	0
	ATTACCTTCCATATGG-1	Endo	0
	ATTACCTTCCTACGGG-1	Endo	0
	ATTACTCAGGTTACAA-1	Endo	0
	ATTACTCCACGCGTGT-1	Endo	0
	ATTATCCGTCGTTATG-1	Endo	0
	ATTATCCTCACCATAG-1	Endo	1.46711
	ATTATCCTCTGTGCAA-1	Endo	0
	ATTCACTCAGCATACT-1	Endo	0
	ATTCACTCAGTAACGG-1	Endo	0
	ATTCACTGTGCAGATG-1	Endo	0
	ATTCACTGTTCGCGTG-1	Endo	0
	ATTCACTTCGAAGGAC-1	Endo	0
	ATTCAGGCAGGACATG-1	Endo	0
	ATTCAGGCAGTCTGGC-1	Endo	0
	ATTCATCAGACAGCTG-1	Endo	0
	ATTCATCAGCGTCAAG-1	Endo	1.612
	ATTCATCGTCCACAGC-1	Endo	0
	ATTCATCGTTTGATCG-1	Endo	0
	ATTCCATCATGGGCAA-1	Endo	0
	ATTCCATGTGACTCTA-1	Endo	0
	ATTCCCGAGTAAGAGG-1	Endo	0
	ATTCCCGCAAATCGGG-1	Endo	0
	ATTCCCGGTTGCCATA-1	Endo	0
	ATTCCCGTCTGGAGAG-1	Endo	1.6309
	ATTCCTAAGTTCGCAT-1	Endo	1.4806
	ATTCCTACAAGCGCTC-1	Endo	0
	ATTCCTACACGCAAAG-1	Endo	0
	ATTCCTAGTCATAACC-1	Endo	0
	ATTCCTATCACTGTTT-1	Endo	0
	ATTCGTTCACTAGGCC-1	Endo	0
	ATTCGTTTCCTACGGG-1	Endo	0
	ATTCTACCAAATCGTC-1	Endo	0
	ATTCTACCATCCGGCA-1	Endo	0
	ATTCTACGTACCAGAG-1	Endo	0
	ATTCTTGCAACCGTGC-1	Endo	1.40814
	ATTCTTGGTAGCTAAA-1	Endo	0
	ATTCTTGTCAAGGTGG-1	Endo	0
	ATTCTTGTCTTCGGAA-1	Endo	0
	ATTGGGTAGACGACTG-1	Endo	0
	ATTGGGTAGTAGAATC-1	Endo	0
	ATTGGGTCAACGGCCT-1	Endo	0
	ATTGGGTCAGTGACCC-1	Endo	0
	ATTGGGTGTAAGTAGT-1	Endo	0
	ATTGGGTTCAACTTTC-1	Endo	0
	ATTGGGTTCGCATGAT-1	Endo	0
	ATTGTTCAGCTGTTAC-1	Endo	0
	ATTGTTCCAAATCAGA-1	Endo	0
	ATTGTTCGTAACACGG-1	Endo	0
	ATTGTTCGTACGATGG-1	Endo	0
	ATTGTTCGTCTACATG-1	Endo	0
	ATTGTTCTCCGAGATT-1	Endo	0
	ATTGTTCTCTGATGGT-1	Endo	0
	ATTTACCCATGGAAGC-1	Endo	0
	ATTTACCCATTCCTAT-1	Endo	0
	ATTTACCTCATGCAGT-1	Endo	1.64763
	ATTTCACAGGGTCACA-1	Endo	0
	ATTTCACAGGTAGGCT-1	Endo	0
	ATTTCACGTGCGCTCA-1	Endo	0
	ATTTCTGCACGTTCGG-1	Endo	0
	ATTTCTGGTCCCGTGA-1	Endo	0
	ATTTCTGTCCAACCAA-1	Endo	0
	ATTTCTGTCTACGGGC-1	Endo	0
	CAAAGAAAGATTGAGT-1	Endo	0
	CAAAGAAAGTGATCGG-1	Endo	1.60561
	CAAAGAACACCGAATT-1	Endo	0
	CAAAGAACATGATAGA-1	Endo	2.22141
	CAAAGAAGTAACATCC-1	Endo	0
	CAAAGAAGTCGCGTTG-1	Endo	0
	CAAAGAAGTGCGCTCA-1	Endo	0
	CAACAACCAAACTAAG-1	Endo	0
	CAACAACGTCTGCCTT-1	Endo	0
	CAACAACGTGGATGAC-1	Endo	0
	CAACAACTCATAAGGA-1	Endo	0
	CAACAACTCGCGGACT-1	Endo	0
	CAACAACTCTGACAGT-1	Endo	0
	CAACAGTAGTCGAAAT-1	Endo	0
	CAACAGTCACTTGTCC-1	Endo	0
	CAACAGTCATCGGAAG-1	Endo	0
	CAACAGTCATTCTCTA-1	Endo	0
	CAACAGTTCACGGGAA-1	Endo	0
	CAACCAAAGTTGCGCC-1	Endo	0
	CAACCAACAAACCGGA-1	Endo	1.0229
	CAACCAATCGGAGTAG-1	Endo	0
	CAACCTCAGAGCTGCA-1	Endo	0
	CAACCTCAGCACCCAC-1	Endo	0
	CAACCTCGTCACAGTT-1	Endo	0
	CAACCTCGTTCCACAA-1	Endo	0
	CAACGATAGCATGAAT-1	Endo	0
	CAACGATAGGTTCAGG-1	Endo	0
	CAACGATAGTTCGGTT-1	Endo	0
	CAACGATCACCTCGTT-1	Endo	1.66582
	CAACGATGTACGATGG-1	Endo	0
	CAACGATTCTGTCAGA-1	Endo	0
	CAACGGCAGCTGGAGT-1	Endo	0
	CAACGGCAGGGCAGTT-1	Endo	0
	CAACGGCAGTCTTGGT-1	Endo	1.35141
	CAACGGCCAGCTGTTA-1	Endo	0
	CAACGGCCATGGGTCC-1	Endo	0
	CAACGGCGTGGCTTGC-1	Endo	0
	CAACGGCGTTGCCATA-1	Endo	0
	CAACGGCTCGCCGAGT-1	Endo	0
	CAAGACTAGTGGATAT-1	Endo	0
	CAAGACTCAAGGTACG-1	Endo	1.20819
	CAAGACTCAGTGTGCC-1	Endo	1.85169
	CAAGACTGTCGCCTAG-1	Endo	0
	CAAGACTTCCAACTGA-1	Endo	0
	CAAGACTTCTGCCTGT-1	Endo	0
	CAAGAGGAGGCTGAAC-1	Endo	0
	CAAGAGGTCGTAGGGA-1	Endo	0
	CAAGCTAAGGCGAAGG-1	Endo	0
	CAAGCTAGTTCCTAGA-1	Endo	0
	CAAGGGAAGGCGTTGA-1	Endo	0
	CAAGGGAGTAACAGTA-1	Endo	0
	CAAGGGAGTTAAACCC-1	Endo	0
	CAATACGAGCATGGGT-1	Endo	0
	CAATACGCACAACGTT-1	Endo	0
	CAATACGCAGGACGAT-1	Endo	0
	CAATACGCATCATCTT-1	Endo	2.33574
	CAATACGCATGGAACG-1	Endo	0
	CAATCGAAGAGGATCC-1	Endo	1.31501
	CAATCGACATGAGATA-1	Endo	0
	CAATCGAGTAGATTGA-1	Endo	0
	CAATCGAGTCAAATCC-1	Endo	0
	CAATCGATCCACGTCT-1	Endo	0
	CAATCGATCCTTTAGT-1	Endo	0
	CAATCGATCTCCGAAA-1	Endo	0
	CAATGACAGTCGAGGT-1	Endo	0
	CAATGACGTCCACACG-1	Endo	0
	CAATTTCCATCTGTTT-1	Endo	0
	CAATTTCTCCGGACTG-1	Endo	0
	CAATTTCTCTCCTGTG-1	Endo	0
	CACAACAAGCATAGGC-1	Endo	0
	CACAACATCCGAGCTG-1	Endo	0
	CACAACATCGGCTGAC-1	Endo	0
	CACACAAAGCACTCAT-1	Endo	0
	CACACAACAACTTGCA-1	Endo	1.11694
	CACACAAGTAGATGTA-1	Endo	1.34781
	CACACAAGTATTGAGA-1	Endo	0
	CACACAATCGAAGCAG-1	Endo	0
	CACACAATCTGGGATT-1	Endo	3.2605
	CACAGATAGCTCCATA-1	Endo	0
	CACAGATAGCTGGCCT-1	Endo	1.30926
	CACAGATAGTGACCTT-1	Endo	0
	CACAGATCAAGTGATA-1	Endo	2.29622
	CACAGATGTACATACC-1	Endo	0
	CACAGGCCAATTCTTC-1	Endo	0
	CACAGGCGTTTACGTG-1	Endo	0
	CACATGAAGTATGCAA-1	Endo	0
	CACCAAAAGGTAGCAC-1	Endo	0
	CACCAAACACGCGGTT-1	Endo	0
	CACCAAAGTACGACAG-1	Endo	0
	CACCAAAGTGCTGTCG-1	Endo	0
	CACCAAATCACTGAAC-1	Endo	1.31084
	CACCAAATCATGGCCG-1	Endo	1.58989
	CACCGTTAGCAAACAT-1	Endo	0
	CACCGTTGTAGCCCTG-1	Endo	0
	CACGAATAGAACCGCA-1	Endo	0
	CACGAATAGATGGTAT-1	Endo	0
	CACGAATAGGCGCTCT-1	Endo	0
	CACGAATAGGGTATAT-1	Endo	0
	CACGAATCAGTCTTCC-1	Endo	0
	CACGGGTCAGCTTCCT-1	Endo	1.4772
	CACGGGTGTGCAATGG-1	Endo	0
	CACGGGTTCATGCCGG-1	Endo	0
	CACGTGGAGCCATTCA-1	Endo	0
	CACGTGGAGTCACGAG-1	Endo	0
	CACGTGGAGTCTGCGC-1	Endo	0
	CACGTGGCACCAATTG-1	Endo	0
	CACGTGGTCAGCAATC-1	Endo	0
	CACGTTCTCAGGAGAC-1	Endo	0
	CACTAAGAGGAAACGA-1	Endo	0
	CACTAAGAGTACCCTA-1	Endo	0
	CACTAAGCACTGAGTT-1	Endo	0
	CACTAAGTCATGGAGG-1	Endo	0
	CACTGAAAGGTAACTA-1	Endo	0
	CACTGAAGTTGCATGT-1	Endo	0
	CACTGAATCAGATGCT-1	Endo	0
	CACTGGGAGCTACTAC-1	Endo	0
	CACTGGGAGTAGATCA-1	Endo	2.05507
	CACTGGGCACTGTGAT-1	Endo	0
	CACTGGGGTAACGCGA-1	Endo	0
	CACTGTCAGACCAGCA-1	Endo	0
	CACTGTCAGACTTCAC-1	Endo	0
	CACTGTCAGCTGCGAA-1	Endo	0
	CACTGTCCAGCCTACG-1	Endo	2.06944
	CACTTCGCAAGCTACT-1	Endo	0
	CACTTCGTCCAGTGCG-1	Endo	0
	CAGAGCCAGCTGTCCG-1	Endo	0
	CAGAGCCCACCCTTGT-1	Endo	0
	CAGATACGTGACTGTT-1	Endo	1.53479
	CAGATACTCAAACCTG-1	Endo	2.05388
	CAGATCACACGGGTAA-1	Endo	0
	CAGATTGCAGCTATAC-1	Endo	0
	CAGATTGTCGCCTCTA-1	Endo	0
	CAGATTGTCGCTATTT-1	Endo	0
	CAGCACGAGACCTGGA-1	Endo	0
	CAGCACGCACACGCCA-1	Endo	0
	CAGCACGCATCACCAA-1	Endo	0
	CAGCACGCATTGGATC-1	Endo	0
	CAGCACGGTCTGATCA-1	Endo	0
	CAGCAGCAGGAGGCAG-1	Endo	1.93198
	CAGCAGCAGTGGGAAA-1	Endo	0
	CAGCAGCCAACACGTT-1	Endo	0
	CAGCAGCCACTAACCA-1	Endo	1.96028
	CAGCAGCGTCACTCGG-1	Endo	2.08286
	CAGCAGCGTGTTACTG-1	Endo	0
	CAGCAGCTCAGGTGTT-1	Endo	0
	CAGCCAGTCCGCACTT-1	Endo	0
	CAGCGTGCAGAGTTCT-1	Endo	0
	CAGCGTGGTGAGTTTC-1	Endo	0
	CAGCGTGGTTGTAGCT-1	Endo	0
	CAGCGTGTCTATTTCG-1	Endo	0
	CAGGCCAAGCTAATCC-1	Endo	0
	CAGGCCACAAAGCAAT-1	Endo	0
	CAGGGCTCAACCGCCA-1	Endo	0
	CAGGGCTCAGTTTCGA-1	Endo	0
	CAGGGCTCATCTGTTT-1	Endo	0
	CAGGGCTTCTAAGGAA-1	Endo	0
	CAGGTATCAGACGATG-1	Endo	0
	CAGGTATTCGATTCCC-1	Endo	0
	CAGTGCGAGCCAACCC-1	Endo	0
	CAGTGCGGTCACCACG-1	Endo	0
	CAGTTAGAGTTTGGCT-1	Endo	0
	CAGTTAGTCAAGTGTC-1	Endo	0
	CAGTTCCAGAAGCCAC-1	Endo	1.31921
	CAGTTCCAGCAAGTCG-1	Endo	0
	CAGTTCCCAGACGGAT-1	Endo	0
	CAGTTCCCAGGTCCCA-1	Endo	0
	CAGTTCCGTACAGCGA-1	Endo	0
	CAGTTCCTCCTCAGAA-1	Endo	0
	CAGTTCCTCGGCCTTT-1	Endo	0
	CATAAGCAGACGCATG-1	Endo	0
	CATAAGCCAAGTGGCA-1	Endo	1.55157
	CATACAGAGTATTGCC-1	Endo	0
	CATACAGCAGCGTTGC-1	Endo	1.35162
	CATACAGTCCGAGCTG-1	Endo	0
	CATACAGTCGCGATCG-1	Endo	0
	CATACCCAGGCTTCCG-1	Endo	0
	CATACCCGTATGTCTG-1	Endo	0
	CATACCCGTCCGGATC-1	Endo	0
	CATACCCGTTCGGTAT-1	Endo	2.36492
	CATACTTGTATACCCA-1	Endo	0
	CATACTTGTCCCTGTT-1	Endo	0
	CATACTTTCACATACG-1	Endo	0
	CATACTTTCATACAGC-1	Endo	0
	CATAGACAGCGATGCA-1	Endo	0
	CATAGACAGGAAGAAC-1	Endo	0
	CATAGACAGTGGCGAT-1	Endo	0
	CATAGACGTAGCACGA-1	Endo	0
	CATAGACTCGAAACAA-1	Endo	0
	CATCAAGAGAGTCAAT-1	Endo	0
	CATCAAGTCACCTCTG-1	Endo	0
	CATCCACGTCAAATCC-1	Endo	1.32324
	CATCCACTCCACCCTA-1	Endo	0
	CATCCCAAGTTTGAGA-1	Endo	0
	CATCCCAGTGCTGTCG-1	Endo	0
	CATCCCATCAGCACCG-1	Endo	0
	CATCCGTCAGAATGTA-1	Endo	0
	CATCCGTTCGTGTGAT-1	Endo	0
	CATCCGTTCTTCTGGC-1	Endo	0
	CATCCGTTCTTCTTCC-1	Endo	0
	CATCGCTAGGAATGTT-1	Endo	1.46531
	CATCGCTCAGGACATG-1	Endo	0
	CATCGCTGTGTCCAAT-1	Endo	0
	CATCGGGAGGTCGTGA-1	Endo	0
	CATCGGGTCGCTTTAT-1	Endo	0
	CATCGTCAGCAAATGT-1	Endo	0
	CATCGTCAGCTTCTAG-1	Endo	0
	CATCGTCGTTCACCGG-1	Endo	0
	CATGAGTCACAAGGTG-1	Endo	0
	CATGAGTGTACTCCGG-1	Endo	2.52105
	CATGAGTGTCGACTGC-1	Endo	0
	CATGCAACACGGGCTT-1	Endo	0
	CATGCAACATTCTTCA-1	Endo	2.2709
	CATGCAATCCCTTGGT-1	Endo	0
	CATGCAATCCGCGGAT-1	Endo	0
	CATGCAATCGCCCAGA-1	Endo	0
	CATGCCTAGACTAAGT-1	Endo	0
	CATGCCTGTCCAAGAG-1	Endo	0
	CATGCCTTCCGTAGTA-1	Endo	0
	CATGCCTTCTCTAGGA-1	Endo	0
	CATGCGGCAGCTCGGT-1	Endo	1.44195
	CATGCGGGTCTGTGGC-1	Endo	0
	CATGCGGTCTAACGGT-1	Endo	0
	CATGCTCAGACCTGGA-1	Endo	0
	CATGCTCAGTAGAATC-1	Endo	0
	CATGCTCCAACCCTCT-1	Endo	0
	CATGCTCCACAAGCCC-1	Endo	0
	CATGCTCGTAGTGGCA-1	Endo	0
	CATGCTCGTTGCTCGG-1	Endo	0
	CATGGATAGATACAGT-1	Endo	0
	CATGGATAGGTGCTAG-1	Endo	0
	CATGGATCACTAGTAC-1	Endo	0
	CATGGATGTACTCGAT-1	Endo	0
	CATGGTAAGACATACA-1	Endo	1.49198
	CATGGTATCGACCCAG-1	Endo	0
	CATTCATAGAGAGGGC-1	Endo	0
	CATTCATAGCATCCCG-1	Endo	0
	CATTCATCACTTCCTG-1	Endo	0
	CATTCATCATTGGCAT-1	Endo	0
	CATTCATGTAGCTCGC-1	Endo	0
	CATTCCGCAGCAGTTT-1	Endo	0
	CATTCCGGTACGTGAG-1	Endo	0
	CATTCCGGTGTAAATG-1	Endo	0
	CATTCCGTCCCATACC-1	Endo	0
	CATTCCGTCGAAGTGG-1	Endo	0
	CATTCTAAGAGGATCC-1	Endo	0
	CATTCTAAGTGGCCTC-1	Endo	0
	CATTCTACATTCACCC-1	Endo	0
	CATTCTAGTAGTAAGT-1	Endo	1.76038
	CATTGAGTCCCAGGAC-1	Endo	0
	CATTGCCAGTCATTGC-1	Endo	0
	CATTGCCCAAGTGGTG-1	Endo	0
	CATTGCCCACAACATC-1	Endo	0
	CATTGCCCACTCCCTA-1	Endo	0
	CATTGCCCACTGATTG-1	Endo	0
	CATTGCCCATCTTCGC-1	Endo	0
	CATTGCCGTGAGGCAT-1	Endo	0
	CATTGTTGTCGGTGAA-1	Endo	0
	CATTGTTTCCTATGGA-1	Endo	0
	CCAAGCGAGAAGTCAT-1	Endo	0
	CCAAGCGGTATGCGGA-1	Endo	1.71597
	CCAAGCGGTCGGATTT-1	Endo	0
	CCAAGCGGTGGAGAAA-1	Endo	0
	CCAAGCGTCACCTTAT-1	Endo	0
	CCAATGAAGACTAAGT-1	Endo	1.97992
	CCAATGAAGCCTTGAT-1	Endo	0
	CCAATGAAGTACCCTA-1	Endo	0
	CCAATGACACCTCTGT-1	Endo	0
	CCAATGAGTAGATCGG-1	Endo	0
	CCAATGAGTTCTAACG-1	Endo	0
	CCAATTTAGGTGAGAA-1	Endo	1.27091
	CCAATTTCACCTGCGA-1	Endo	0
	CCACAAACACTTCATT-1	Endo	0
	CCACAAACAGGATCTT-1	Endo	0
	CCACAAACATAACCCA-1	Endo	0
	CCACAAAGTTGCTCGG-1	Endo	1.4192
	CCACAAATCCGTATGA-1	Endo	1.44047
	CCACAAATCTCGCGTT-1	Endo	0
	CCACAAATCTTCGGAA-1	Endo	0
	CCACACTAGTTCACTG-1	Endo	0
	CCACACTCAATAGTAG-1	Endo	0
	CCACACTCAGAAGTGC-1	Endo	0
	CCACACTCATCGGATT-1	Endo	1.29851
	CCACACTGTCGGCCTA-1	Endo	0
	CCACACTTCTTCGCTG-1	Endo	0
	CCACCATTCAATCGGT-1	Endo	0
	CCACGAGGTTAGGCCC-1	Endo	1.55834
	CCACGTTCACCATAAC-1	Endo	0
	CCACGTTTCATTTGCT-1	Endo	0
	CCACTTGCACAGCTTA-1	Endo	0
	CCACTTGCAGCTCGGT-1	Endo	0
	CCACTTGTCCGTACGG-1	Endo	0
	CCATAAGAGGGATCTG-1	Endo	0
	CCATAAGGTACTCGAT-1	Endo	0
	CCATAAGGTTAGCGGA-1	Endo	0
	CCATAAGTCAAAGACA-1	Endo	0
	CCATCACGTCCTACAA-1	Endo	0
	CCATCACGTGGGTTGA-1	Endo	0
	CCATCACTCTGAGTCA-1	Endo	0
	CCCAACTAGGTCGTGA-1	Endo	0
	CCCAACTCACTAACCA-1	Endo	1.24761
	CCCAACTCATACTTTC-1	Endo	1.35226
	CCCAACTCATCTCGTC-1	Endo	0
	CCCAACTGTTGCATTG-1	Endo	0
	CCCAACTGTTGGATCT-1	Endo	0
	CCCATTGAGTGTTCCA-1	Endo	0
	CCCGAAGAGCCTCACG-1	Endo	0
	CCCGAAGAGTAAGACT-1	Endo	0
	CCCGAAGCAACCGTAT-1	Endo	0
	CCCGAAGTCTGCAGCG-1	Endo	0
	CCCGGAACATTAAAGG-1	Endo	0
	CCCGGAAGTGAGATCG-1	Endo	0
	CCCGGAAGTGAGGAAA-1	Endo	0
	CCCTAACAGGTCCGAA-1	Endo	1.35631
	CCCTAACAGTTGCTGT-1	Endo	0
	CCCTAACGTACGTTCA-1	Endo	1.13539
	CCCTAACGTAGATCGG-1	Endo	0
	CCCTAACGTTGCTCAA-1	Endo	0
	CCCTAACTCTACGGGC-1	Endo	0
	CCCTCAAGTCACTCAA-1	Endo	0
	CCCTCAAGTGCAGATG-1	Endo	0
	CCCTCAATCACCTACC-1	Endo	0
	CCCTCAATCAGAGCGA-1	Endo	0
	CCCTCAATCTCTGAGA-1	Endo	0
	CCCTCAATCTTGGTCC-1	Endo	0
	CCCTCTCTCCCATAGA-1	Endo	0
	CCCTGATAGACGGATC-1	Endo	2.51633
	CCCTGATTCAGCCTTC-1	Endo	0
	CCCTGATTCTACGCGG-1	Endo	0
	CCCTTAGAGAAGCTCG-1	Endo	1.8409
	CCCTTAGAGTGGCGAT-1	Endo	0
	CCCTTAGCATGTTCGA-1	Endo	0
	CCCTTAGTCTCCTGAC-1	Endo	0
	CCCTTAGTCTGCATGA-1	Endo	0
	CCGAACGAGATAGGGA-1	Endo	1.36515
	CCGAACGAGGAAAGGT-1	Endo	0
	CCGAACGCAATACAGA-1	Endo	0
	CCGAACGCATATCTGG-1	Endo	0
	CCGAACGCATTGTGCA-1	Endo	0
	CCGAACGGTAGCTGAG-1	Endo	0
	CCGAACGTCCGCGATG-1	Endo	0
	CCGATCTAGTAGTCAA-1	Endo	0
	CCGATGGAGTGCGCTC-1	Endo	1.56909
	CCGCAAGAGCTCGAAG-1	Endo	1.91551
	CCGCAAGCAGACCCGT-1	Endo	0
	CCGCAAGGTGGTCTGC-1	Endo	0
	CCGCAAGTCGTGCGAC-1	Endo	0
	CCGGACAAGGAGGGTG-1	Endo	1.70852
	CCGGACAAGTGTTCCA-1	Endo	1.44939
	CCGGACACAACTCGTA-1	Endo	0
	CCGGACACAGCAGTCC-1	Endo	0
	CCGGACACAGTAGGAC-1	Endo	0
	CCGGGTAAGAGGTATT-1	Endo	0
	CCGGGTAAGTATGCAA-1	Endo	0
	CCGGGTACACTGTCGG-1	Endo	1.64898
	CCGGGTACATTGCAAC-1	Endo	0
	CCGGGTATCTGCATAG-1	Endo	0
	CCGGGTATCTGTAAGC-1	Endo	0
	CCGGTAGAGGGTCACA-1	Endo	0
	CCGGTGAAGAGAGCCT-1	Endo	0
	CCGGTGAGTAGAGCTG-1	Endo	0
	CCGGTGATCATCGGGC-1	Endo	0
	CCGTAGGAGGCATGGT-1	Endo	2.05033
	CCGTAGGAGTGAGTTA-1	Endo	0
	CCGTAGGGTAGGTGCA-1	Endo	0
	CCGTGAGGTAGCTAAA-1	Endo	0
	CCGTTCACACATGACT-1	Endo	0
	CCGTTCAGTTCGGGTC-1	Endo	0
	CCGTTCAGTTCTTGCC-1	Endo	0
	CCGTTCAGTTGGGCCT-1	Endo	1.77345
	CCTAACCAGCAGGCTA-1	Endo	0
	CCTAACCAGTGTAGTA-1	Endo	0
	CCTAACCCATGACAAA-1	Endo	0
	CCTAACCGTACTGACT-1	Endo	0
	CCTAACCGTAGCTTTG-1	Endo	0
	CCTAACCGTCTCTCAC-1	Endo	1.3022
	CCTACGTAGAATCGAT-1	Endo	0
	CCTATCGCATCTCCCA-1	Endo	0
	CCTATCGGTATCCTCC-1	Endo	0
	CCTATCGTCGTCACCT-1	Endo	0
	CCTCAACAGTCGAGGT-1	Endo	0
	CCTCAACCATCGCTGG-1	Endo	0
	CCTCACAGTAGATGTA-1	Endo	0
	CCTCAGTAGAGGTTTA-1	Endo	0
	CCTCAGTGTCATAGTC-1	Endo	0
	CCTCATGGTTATTCTC-1	Endo	0
	CCTCATGTCTCCACTG-1	Endo	0
	CCTCCAAGTGCGTTTA-1	Endo	0
	CCTCCAAGTGTAACGG-1	Endo	0
	CCTCCAATCGCTACAA-1	Endo	0
	CCTCCTCAGAACTTCC-1	Endo	0
	CCTCCTCAGGTTAGTA-1	Endo	1.83468
	CCTCCTCAGTGAGCCA-1	Endo	0
	CCTCTAGAGGACGGAG-1	Endo	0
	CCTCTAGTCACCCTTG-1	Endo	0
	CCTCTCCAGCCGCTTG-1	Endo	0
	CCTCTCCCAATTTCCT-1	Endo	0
	CCTCTCCCAGGGTCTC-1	Endo	0
	CCTCTCCTCACTACTT-1	Endo	0
	CCTGCATAGGGATCAC-1	Endo	0
	CCTGCATCACGTAGAG-1	Endo	0
	CCTGTTGCATCGATAC-1	Endo	0
	CCTGTTGGTGAATATG-1	Endo	0
	CCTTGTGAGTTTCGGT-1	Endo	0
	CCTTGTGGTGGCATCC-1	Endo	0
	CCTTTGGGTAGGTGCA-1	Endo	0
	CCTTTGGTCGAAGCCC-1	Endo	0
	CGAAGGAAGCACTAAA-1	Endo	0
	CGAAGGAAGCGTGTTT-1	Endo	0
	CGAAGGACAGGCTATT-1	Endo	0
	CGAAGGAGTCAGTCCG-1	Endo	1.74656
	CGAAGGAGTCGTTCAA-1	Endo	0
	CGAAGGAGTGCAATAA-1	Endo	0
	CGAAGGAGTGTCCTAA-1	Endo	0
	CGAAGTTAGCAGCCTC-1	Endo	0
	CGAAGTTAGTTGCGCC-1	Endo	0
	CGAAGTTCACATATCG-1	Endo	0
	CGAAGTTCATCTAGAC-1	Endo	0
	CGAAGTTGTATGCTAC-1	Endo	0
	CGAATTGCACGACGTC-1	Endo	0
	CGAATTGCATCGTCCT-1	Endo	0
	CGACAGCAGCACCCAC-1	Endo	1.40814
	CGACAGCAGCCTTGAT-1	Endo	0
	CGACAGCCAGACACCC-1	Endo	0
	CGAGAAGAGTGTTCCA-1	Endo	0
	CGAGGAAAGCGACATG-1	Endo	0
	CGAGGAAGTAACGGTG-1	Endo	0
	CGAGGAAGTATATGGA-1	Endo	0
	CGAGGCTCACACGGAA-1	Endo	1.66079
	CGAGGCTCAGGGATAC-1	Endo	0
	CGAGTGCAGAAACCCG-1	Endo	0
	CGAGTGCAGAAATTGC-1	Endo	0
	CGAGTGCAGTTACGGG-1	Endo	0
	CGAGTGCCATACCACA-1	Endo	0
	CGAGTGCCATGATGCT-1	Endo	0
	CGAGTGCGTACTTGTG-1	Endo	0
	CGAGTGCGTCCATAGT-1	Endo	0
	CGAGTGCTCTCATTGT-1	Endo	0
	CGAGTTACAACAGTGG-1	Endo	0
	CGAGTTAGTAGCGCCT-1	Endo	0
	CGAGTTATCAACTGAC-1	Endo	0
	CGAGTTATCCACACCT-1	Endo	0
	CGATCGGAGCATTTCG-1	Endo	0
	CGATCGGCAGAGTTCT-1	Endo	0
	CGATCGGGTTCTCACC-1	Endo	0
	CGATCGGTCATGCGGC-1	Endo	0
	CGATCGGTCGGTTAGT-1	Endo	1.64055
	CGATGCGAGGGTCTTT-1	Endo	0
	CGATGCGGTACCAATC-1	Endo	1.27759
	CGATGCGTCAGCATTG-1	Endo	0
	CGATGGCAGATACTGA-1	Endo	0
	CGATGGCCAGAATGTA-1	Endo	0
	CGATGGCTCGAAGCAG-1	Endo	0
	CGCAGGTAGATACTGA-1	Endo	0
	CGCAGGTAGGTTGGTG-1	Endo	0
	CGCAGGTCAGCACAAG-1	Endo	0
	CGCAGGTGTGCAAGAC-1	Endo	0
	CGCAGGTGTTAAGGGC-1	Endo	0
	CGCAGGTGTTCCTAAG-1	Endo	2.24483
	CGCATAAAGTCTGGTT-1	Endo	0
	CGCATAAGTAGGTTTC-1	Endo	0
	CGCATAATCGTCTAAG-1	Endo	0
	CGCATGGAGGCGATAC-1	Endo	0
	CGCATGGTCCCTCAAC-1	Endo	1.30435
	CGCCAGAAGCCACCGT-1	Endo	1.41118
	CGCCAGAAGCGGATCA-1	Endo	1.72009
	CGCCAGAAGTTAACAG-1	Endo	0
	CGCCAGACATGACAGG-1	Endo	1.37721
	CGCCAGAGTTTGGGAG-1	Endo	0
	CGCCAGATCTTACACT-1	Endo	0
	CGCCATTAGTTATGGA-1	Endo	0
	CGCCATTCACAGTACT-1	Endo	0
	CGCCATTCATGCAGGA-1	Endo	0
	CGCCATTGTACGTTCA-1	Endo	0
	CGCCATTGTACTGACT-1	Endo	0
	CGCGTGAAGCATTTGC-1	Endo	0
	CGCGTGACAGGTACGA-1	Endo	0
	CGCGTGAGTCCCGGTA-1	Endo	0.977612
	CGCGTGAGTTCCCACT-1	Endo	1.49789
	CGCGTGATCTGCAGCG-1	Endo	0
	CGGAACCCAGAGAGGG-1	Endo	0
	CGGAACCCATAGAGGC-1	Endo	0
	CGGAACCCATGACGTT-1	Endo	0
	CGGAACCGTTAGGCTT-1	Endo	0
	CGGAACCGTTGTGGCC-1	Endo	0
	CGGAATTTCATTTGCT-1	Endo	0
	CGGAATTTCTGTCCCA-1	Endo	0
	CGGACACAGTTACGTC-1	Endo	0
	CGGAGAAGTCATCGCG-1	Endo	0
	CGGAGAATCATCCTGC-1	Endo	0
	CGGAGAATCCAGTTCC-1	Endo	0
	CGGCAGTAGACATCAA-1	Endo	0
	CGGCAGTTCAGGGATG-1	Endo	0
	CGGGACTGTTCCTAGA-1	Endo	0
	CGGGACTTCATGGATC-1	Endo	0
	CGGGACTTCGAACTCA-1	Endo	1.4648
	CGGGCATAGCGCAATG-1	Endo	0
	CGGGCATCACCCTTGT-1	Endo	0
	CGGGCATCAGCACCCA-1	Endo	2.04504
	CGGGCATCAGCACGAA-1	Endo	0
	CGGGCATCATCACAGT-1	Endo	0
	CGGGTCAAGATAGGGA-1	Endo	0
	CGGGTCAGTACGAAAT-1	Endo	0
	CGGGTCATCCCTCGAT-1	Endo	0
	CGGGTGTAGCAGCCTC-1	Endo	1.40814
	CGGGTGTCATTCATCT-1	Endo	0
	CGGGTGTCATTCTGTT-1	Endo	0
	CGGGTGTTCCTGTTGC-1	Endo	0
	CGGTCAGAGTTCATCG-1	Endo	0
	CGGTCAGTCTTCGATT-1	Endo	1.52262
	CGTAAGTAGCATGCGA-1	Endo	0
	CGTAAGTAGTCATCGT-1	Endo	0
	CGTAAGTCAATTGCGT-1	Endo	0
	CGTAAGTCAGAAGCGT-1	Endo	0
	CGTAAGTGTACCTAAC-1	Endo	0
	CGTAATGAGCACTTTG-1	Endo	0
	CGTAATGAGTTCACTG-1	Endo	0
	CGTAATGTCAAACGAA-1	Endo	0
	CGTAGTACAGCACGAA-1	Endo	0
	CGTAGTACAGTCTGGC-1	Endo	0
	CGTAGTAGTCGTCTCT-1	Endo	0
	CGTAGTAGTTTACGAC-1	Endo	0
	CGTCAAACATCGGATT-1	Endo	0
	CGTCAAAGTGCCTAAT-1	Endo	0
	CGTCAAATCGAACGCC-1	Endo	1.87984
	CGTCCATCACCCTAAA-1	Endo	0
	CGTCCATGTTGTCCCT-1	Endo	1.46174
	CGTGAATAGGTTGCCC-1	Endo	0
	CGTGAATGTTGTGTTG-1	Endo	0
	CGTGATAAGGGTCAAC-1	Endo	0
	CGTGATACACATTGTG-1	Endo	0
	CGTGATATCGCTTAAG-1	Endo	0
	CGTGCTTAGCTTCATG-1	Endo	0
	CGTGTCTCAATCCAGT-1	Endo	0
	CGTGTCTGTATGACAA-1	Endo	0
	CGTTAGACAAACTAAG-1	Endo	0
	CGTTCTGAGAGCCCAA-1	Endo	0
	CGTTCTGGTAGTGTGG-1	Endo	0
	CGTTCTGGTCCAGGTC-1	Endo	0
	CGTTGGGAGATCGCCC-1	Endo	0
	CGTTGGGCATAGATCC-1	Endo	0
	CGTTGGGTCGCATTAG-1	Endo	0
	CTAACCCCAGGTTCAT-1	Endo	0
	CTAACCCGTCCTTTGC-1	Endo	0
	CTAACCCGTTGCGTAT-1	Endo	0
	CTAACCCTCTAATTCC-1	Endo	0
	CTAACTTAGGATACAT-1	Endo	0
	CTAACTTAGTTGTCAC-1	Endo	0
	CTAACTTCAAAGGCGT-1	Endo	0
	CTAACTTCAGAAACCG-1	Endo	0
	CTAACTTGTTGAGTCT-1	Endo	0
	CTAACTTTCCCGAAAT-1	Endo	0
	CTAAGTGAGTCATGGG-1	Endo	0
	CTAAGTGGTGTGTTTG-1	Endo	2.16619
	CTAAGTGTCCGAGGCT-1	Endo	0
	CTAAGTGTCTACGGGC-1	Endo	0
	CTACAGATCTGCACCT-1	Endo	0
	CTACATTAGGCGTTGA-1	Endo	0
	CTACATTAGTATGTAG-1	Endo	0
	CTACATTGTATAATGG-1	Endo	0
	CTACATTTCAGCTGAT-1	Endo	0
	CTACCCACACCGTGCA-1	Endo	0
	CTACCCAGTACAAGTA-1	Endo	0
	CTACCCAGTTCAGGTT-1	Endo	0
	CTACCCATCTAAGCCA-1	Endo	2.46704
	CTACCTGAGTTCAACC-1	Endo	1.14552
	CTACCTGCAACTCGAT-1	Endo	0
	CTACCTGCACGACCTG-1	Endo	0
	CTACGGGAGCCTCTCT-1	Endo	0
	CTACGGGAGCGAGGAG-1	Endo	0
	CTACGGGCACAGTGTT-1	Endo	0
	CTACGGGCACTGAGGA-1	Endo	0
	CTACGGGCATGGGAAC-1	Endo	0
	CTACGGGTCACGAGGA-1	Endo	0
	CTACTATAGGAAGAAC-1	Endo	0
	CTACTATCACAGCCTG-1	Endo	0
	CTACTATCACTCCGAG-1	Endo	0
	CTACTATGTCTGGTTA-1	Endo	0
	CTACTATGTGTTCATG-1	Endo	0
	CTAGACAAGCAAATCA-1	Endo	0
	CTAGACAAGCTAAACA-1	Endo	0
	CTAGACAAGGGAGGTG-1	Endo	0
	CTAGACAAGTCCTACA-1	Endo	0
	CTAGACACAGCCCACA-1	Endo	0
	CTAGACAGTAACAAGT-1	Endo	0
	CTAGACAGTAGACAAT-1	Endo	0
	CTAGACATCCCGTAAA-1	Endo	0
	CTAGGTAGTGCTCTCT-1	Endo	0
	CTATAGGAGGCTTAAA-1	Endo	2.28584
	CTATAGGGTACGGATG-1	Endo	0
	CTATAGGGTCTAGGCC-1	Endo	0
	CTATAGGGTTAGAAAC-1	Endo	0
	CTATAGGGTTATGGTC-1	Endo	0
	CTATCCGCAAACGTGG-1	Endo	0
	CTATCCGCAGTGGGTA-1	Endo	0
	CTATCTACACCCGTAG-1	Endo	1.34529
	CTATCTACAGTCCCGA-1	Endo	0
	CTATCTACATCGAAGG-1	Endo	0
	CTATCTAGTATGGTAA-1	Endo	0
	CTCAACCAGAGGGTCT-1	Endo	0
	CTCAACCCAGTCCCGA-1	Endo	0
	CTCAACCCAGTTGCGC-1	Endo	0
	CTCAACCGTGAGGATC-1	Endo	0
	CTCAACCGTGTAGGAC-1	Endo	0
	CTCAACCTCAGCCCAG-1	Endo	0
	CTCAACCTCCATAGAC-1	Endo	0
	CTCAACCTCGACATAC-1	Endo	1.4147
	CTCAAGAAGTAACGTA-1	Endo	0
	CTCAAGAGTAATCAAG-1	Endo	0
	CTCAAGAGTTCAGCGC-1	Endo	2.01516
	CTCAAGATCAAAGAAC-1	Endo	0
	CTCAATTTCAGTGGGA-1	Endo	2.15566
	CTCACTGAGATGTTCC-1	Endo	0
	CTCACTGAGGAGTACC-1	Endo	1.71372
	CTCACTGCATCTCCCA-1	Endo	1.21149
	CTCACTGCATTGTAGC-1	Endo	0
	CTCACTGGTCTCTCTG-1	Endo	0
	CTCACTGGTGGCTTGC-1	Endo	0
	CTCAGAAAGGTCACAG-1	Endo	0
	CTCAGAACAAACACGG-1	Endo	0
	CTCAGAACACACCGAC-1	Endo	0
	CTCAGAATCGCTAGCG-1	Endo	0
	CTCAGGGCAACTGAAA-1	Endo	0
	CTCAGGGCAAGGTCGA-1	Endo	0
	CTCAGGGGTGATATAG-1	Endo	0
	CTCAGTCAGAATAACC-1	Endo	1.44715
	CTCAGTCAGCCTCACG-1	Endo	1.57484
	CTCAGTCCATCAGCGC-1	Endo	0
	CTCAGTCTCGAGGCAA-1	Endo	0
	CTCATCGCAAATAAGC-1	Endo	0
	CTCATCGCAATCAAGA-1	Endo	0
	CTCATCGCACAAGGTG-1	Endo	0
	CTCATCGGTGAGGCAT-1	Endo	0
	CTCATCGGTGGCTGCT-1	Endo	0
	CTCATCGTCACGATCA-1	Endo	1.73763
	CTCATCGTCCACTGAA-1	Endo	2.25699
	CTCATCGTCGAAGCCC-1	Endo	0
	CTCATGCCAGCTGCCA-1	Endo	1.58247
	CTCATGCCAGCTGGTC-1	Endo	0
	CTCATGCCAGGCGTTC-1	Endo	0
	CTCATGCGTGAATTGA-1	Endo	0
	CTCATGCGTTACCTGA-1	Endo	0
	CTCATGCTCAATCTTC-1	Endo	0
	CTCATGCTCTACCACC-1	Endo	0
	CTCATTAAGACGACGT-1	Endo	0
	CTCCAACAGATTGTGA-1	Endo	0
	CTCCAACCAGCTACAT-1	Endo	1.09199
	CTCCAACCATGGGTTT-1	Endo	0
	CTCCAACTCGCCCAGA-1	Endo	0
	CTCCACACAAAGGGCT-1	Endo	1.44072
	CTCCACAGTCTAGGTT-1	Endo	0
	CTCCACAGTGCTGCAC-1	Endo	0
	CTCCACAGTTTACACG-1	Endo	0
	CTCCACATCCTCTAAT-1	Endo	0
	CTCCATGAGCAAACAT-1	Endo	1.96474
	CTCCATGCAAGCGAGT-1	Endo	0
	CTCCATGGTGAATTGA-1	Endo	0
	CTCCATGTCTCGGTCT-1	Endo	0
	CTCCCAAAGCCAGTAG-1	Endo	2.13501
	CTCCCAACATAGGAGC-1	Endo	0
	CTCCCTCGTGCTCTCT-1	Endo	0
	CTCCGATAGGATTTAG-1	Endo	1.51538
	CTCCGATAGGGCAGTT-1	Endo	0
	CTCCGATGTGAAGCGT-1	Endo	1.6072
	CTCCGATGTTCCAAAC-1	Endo	0
	CTCCGATTCCTTGGAA-1	Endo	2.1912
	CTCCGATTCTGGACCG-1	Endo	2.12456
	CTCCTCCCATTGACCA-1	Endo	0
	CTCCTCCGTACGGCAA-1	Endo	0
	CTCCTCCGTTGTTTGG-1	Endo	0
	CTCCTCCTCCCGTAAA-1	Endo	0
	CTCCTTTAGCAGCAGT-1	Endo	0
	CTCCTTTCATGCGGTC-1	Endo	0
	CTCCTTTGTCTGTCCT-1	Endo	0
	CTCGAGGCAAGTACCT-1	Endo	0
	CTCGAGGGTGTTTGCA-1	Endo	0
	CTCGAGGTCAATGCAC-1	Endo	0
	CTCGAGGTCGTGGGAA-1	Endo	0
	CTCGAGGTCTTGGAAC-1	Endo	0
	CTCTCAGAGAATCGCG-1	Endo	0
	CTCTCAGAGGTTGTTC-1	Endo	0
	CTCTCAGCAGACCGCT-1	Endo	1.89266
	CTCTCAGGTCCGGTGT-1	Endo	0
	CTCTCAGTCACGGTCG-1	Endo	0
	CTCTCAGTCCCTATTA-1	Endo	0
	CTCTCAGTCGGCCCAA-1	Endo	0
	CTCTCAGTCTAGTGAC-1	Endo	0
	CTCTCGAAGAGCATTA-1	Endo	0
	CTCTCGACAAAGGCGT-1	Endo	0
	CTCTCGACACTCTGCT-1	Endo	0
	CTCTCGATCGAAGCAG-1	Endo	0
	CTCTCGATCTACTATC-1	Endo	0
	CTCTGGTAGGGCAGAG-1	Endo	0
	CTCTGGTTCCCGATCT-1	Endo	0
	CTGAATGCAACGTATC-1	Endo	0
	CTGAATGGTTAGGACG-1	Endo	0
	CTGAGCGAGCCGATTT-1	Endo	0
	CTGAGCGCAGGAGGTT-1	Endo	0
	CTGAGCGCATCTGTTT-1	Endo	0
	CTGAGCGGTGTCTCCT-1	Endo	0
	CTGAGCGTCTAAGAAG-1	Endo	0
	CTGAGCGTCTTACGGA-1	Endo	0
	CTGAGGCGTAAGGAGA-1	Endo	0
	CTGATCCAGCAGGTCA-1	Endo	0
	CTGATCCAGGATGTTA-1	Endo	0
	CTGATCCCACCTATCC-1	Endo	0
	CTGATCCCAGTGTGGA-1	Endo	0
	CTGCAGGCAGTCAGAG-1	Endo	0
	CTGCAGGGTATCTCGA-1	Endo	0
	CTGCAGGGTCAGTCTA-1	Endo	0
	CTGCATCGTGACTATC-1	Endo	0
	CTGCCATAGGCATCTT-1	Endo	0
	CTGCCATCAGCAATTC-1	Endo	0
	CTGCCATCATCAGCTA-1	Endo	0
	CTGCCATCATCGAAGG-1	Endo	0
	CTGCCATGTGAGTTGG-1	Endo	0
	CTGCCATTCACTACTT-1	Endo	0
	CTGCCATTCCCATACC-1	Endo	0
	CTGCCTACACAAAGTA-1	Endo	0
	CTGCCTAGTACTTCCC-1	Endo	0
	CTGCCTATCTAGAGCT-1	Endo	1.73647
	CTGCCTATCTAGTACG-1	Endo	0
	CTGCGAGAGACTAGAT-1	Endo	0
	CTGCGAGGTCGATTCA-1	Endo	0
	CTGCTCAAGCCTTTGA-1	Endo	0
	CTGCTCAGTCGGCACT-1	Endo	1.42661
	CTGCTCAGTGTCATTG-1	Endo	0
	CTGGACGAGCACCCAC-1	Endo	0
	CTGGACGCACAAACGG-1	Endo	0
	CTGGACGCACCTCTAC-1	Endo	0
	CTGGACGGTATCGGTT-1	Endo	1.50303
	CTGGCAGAGGCTTCCG-1	Endo	0
	CTGGCAGCAGGACTTT-1	Endo	0
	CTGGCAGCATCGAACT-1	Endo	0
	CTGGTCTAGGAAGTGA-1	Endo	0
	CTGGTCTCACGCAAAG-1	Endo	0
	CTGGTCTCACTCAAGT-1	Endo	0
	CTGGTCTCATCTTAGG-1	Endo	0
	CTGGTCTTCACGGTCG-1	Endo	0
	CTGGTCTTCATCGGGC-1	Endo	0
	CTGTACCAGCTGGTGA-1	Endo	1.76197
	CTGTACCAGCTTGTTG-1	Endo	0
	CTGTACCAGGTGGTTG-1	Endo	1.1037
	CTGTACCCACTTGGGC-1	Endo	0
	CTGTACCCATTGGGAG-1	Endo	0
	CTGTACCGTTCAAGGG-1	Endo	0
	CTGTACCTCGGCCTTT-1	Endo	0
	CTGTACCTCGTTAGTG-1	Endo	0
	CTGTACCTCTGAGATC-1	Endo	0
	CTGTAGAAGATAGTGT-1	Endo	0
	CTGTAGACAGACAAGC-1	Endo	1.3065
	CTGTAGAGTCTCGGGT-1	Endo	0
	CTGTAGATCTACTCAT-1	Endo	0
	CTGTATTAGATCGCTT-1	Endo	1.40279
	CTGTATTAGGTGCTGA-1	Endo	0
	CTGTATTCACGAGAAC-1	Endo	1.83734
	CTGTATTCACGGTAGA-1	Endo	0
	CTGTATTTCTGCATAG-1	Endo	1.68344
	CTGTCGTCATCGATGT-1	Endo	0
	CTGTCGTTCCAACTAG-1	Endo	1.44072
	CTGTCGTTCGAGTGGA-1	Endo	1.2364
	CTGTGAACATGCAGCC-1	Endo	0
	CTGTGAACATGGAAGC-1	Endo	0
	CTGTGGGAGCTCACTA-1	Endo	0
	CTGTGGGCAGACCTGC-1	Endo	0
	CTGTGGGGTTACCGTA-1	Endo	0
	CTGTGGGTCTTCTTCC-1	Endo	0
	CTTACCGAGTCGTTAC-1	Endo	1.68487
	CTTACCGCACAGCCTG-1	Endo	0
	CTTACCGCACAGTCGC-1	Endo	0
	CTTACCGCAGCTAACT-1	Endo	0
	CTTAGGAAGATGTTGA-1	Endo	0
	CTTAGGAAGTCAGCCC-1	Endo	0
	CTTAGGAAGTTAGTGA-1	Endo	0
	CTTAGGACAACCGATT-1	Endo	0
	CTTAGGAGTGAGACGT-1	Endo	1.5628
	CTTAGGAGTTGCTCCT-1	Endo	0
	CTTAGGATCTGTACAG-1	Endo	0
	CTTCAATAGAATAACC-1	Endo	0
	CTTCAATTCCGACATA-1	Endo	0
	CTTCCGACAGGTTCCG-1	Endo	0
	CTTCCTTCATGACTGT-1	Endo	0
	CTTCCTTCATTGACAC-1	Endo	0
	CTTCCTTGTGAATGAT-1	Endo	0
	CTTCCTTTCAAAGAAC-1	Endo	2.37813
	CTTCCTTTCTGGCCTT-1	Endo	0
	CTTCGGTAGGCTCTAT-1	Endo	1.84046
	CTTCGGTAGGTTGCCC-1	Endo	0
	CTTCGGTAGTATGAAC-1	Endo	0
	CTTCGGTCAAGGTCAG-1	Endo	0
	CTTCGGTCATGAAAGT-1	Endo	0
	CTTCGGTTCACGGGCT-1	Endo	0
	CTTCTAACAAATAAGC-1	Endo	0
	CTTCTAACACATTACG-1	Endo	0
	CTTCTAATCTCATTTG-1	Endo	0
	CTTCTCTAGGATATAC-1	Endo	0
	CTTCTCTAGGTATCTC-1	Endo	1.71075
	CTTCTCTGTCCGAAAG-1	Endo	0
	CTTCTCTTCGCGTGAC-1	Endo	0
	CTTGAGAAGTAAGACT-1	Endo	0
	CTTGAGACAAACGTGG-1	Endo	0
	CTTGAGACAAGCCCAC-1	Endo	1.63322
	CTTGAGATCGTAGTCA-1	Endo	1.74033
	CTTGATTAGACTCTAC-1	Endo	0
	CTTGATTAGGAAGTCC-1	Endo	0
	CTTGATTTCATGCCCT-1	Endo	1.61008
	CTTGATTTCCGTGGGT-1	Endo	1.32995
	CTTTCAAAGACGCCCT-1	Endo	0
	CTTTCAAAGCCTCTTC-1	Endo	1.92245
	CTTTCAAGTAATTAGG-1	Endo	0
	CTTTCAAGTCGTGCCA-1	Endo	2.38706
	CTTTCAAGTTGCTAGT-1	Endo	0
	CTTTCAATCACTTATC-1	Endo	0
	CTTTCAATCCTCGCAT-1	Endo	0
	CTTTCAATCGCAGAGA-1	Endo	1.35953
	CTTTCGGCACAGTGTT-1	Endo	0
	CTTTCGGCACCCAAGC-1	Endo	0
	CTTTCGGGTCCAAATC-1	Endo	0
	CTTTCGGTCGACGAGA-1	Endo	0
	CTTTCGGTCTGGACTA-1	Endo	0
	GAAACCTCATAACTCG-1	Endo	0
	GAAACCTGTACGCTAT-1	Endo	0
	GAAACCTTCCGCGATG-1	Endo	0
	GAAATGAAGTATGACA-1	Endo	0
	GAAATGACAGCCTATA-1	Endo	0
	GAAATGAGTACGAAAT-1	Endo	0.934271
	GAAATGATCCTGTTAT-1	Endo	0
	GAACACTAGCGATGCA-1	Endo	1.01814
	GAACACTAGTCGTTAC-1	Endo	0
	GAACACTCAGTAGAGC-1	Endo	1.56429
	GAACACTGTCTCAAGT-1	Endo	2.24408
	GAACACTTCCATCAGA-1	Endo	0
	GAACACTTCGAAACAA-1	Endo	0
	GAACACTTCGATACAC-1	Endo	0
	GAACGTTAGAAGTCCG-1	Endo	0
	GAACGTTCAAGGACAC-1	Endo	0.954233
	GAACGTTTCAGTCACA-1	Endo	0
	GAACTGTCAGTCTGGC-1	Endo	0
	GAACTGTTCCGAGATT-1	Endo	1.92495
	GAACTGTTCCTCACCA-1	Endo	0
	GAAGAATCAAGACGGT-1	Endo	0
	GAAGAATCATGTGGCC-1	Endo	0
	GAAGAATCATTGCCGG-1	Endo	0
	GAAGAATGTCGGTACC-1	Endo	1.42373
	GAAGAATTCGTCTACC-1	Endo	0
	GAAGCCCCACAACATC-1	Endo	0
	GAAGCCCCACCAGTTA-1	Endo	0
	GAAGCCCGTGGGAGAG-1	Endo	0
	GAAGCCCTCAAATAGG-1	Endo	0
	GAAGCCCTCACTCTTA-1	Endo	0
	GAAGCCCTCCTTGACC-1	Endo	1.67493
	GAAGCCCTCGCTCCTA-1	Endo	0
	GAAGCCCTCTTCTAAC-1	Endo	0
	GAAGCGACACTACCGG-1	Endo	0
	GAAGGACAGACTCTTG-1	Endo	0
	GAAGGACCAGTTGAAA-1	Endo	0
	GAAGGACTCAAGTAAG-1	Endo	0
	GAAGGACTCTCCGCAT-1	Endo	0
	GAAGGGTCACGACGTC-1	Endo	0
	GAAGGGTCACGTAGTT-1	Endo	0
	GAAGGGTTCAAAGACA-1	Endo	0
	GAAGGGTTCGCGGTAC-1	Endo	0
	GAAGGGTTCTCCACTG-1	Endo	0
	GAAGGGTTCTGCTCTG-1	Endo	0
	GAAGTAAAGAAGGGAT-1	Endo	0
	GAAGTAACATTACTCT-1	Endo	0
	GAAGTAAGTGTGTACT-1	Endo	0
	GAAGTAATCTTCCCGA-1	Endo	0
	GAATAGAAGCTTTCTT-1	Endo	0
	GAATAGACATCATCTT-1	Endo	1.32689
	GAATAGACATGACTCA-1	Endo	0
	GAATCACAGCAAATCA-1	Endo	0
	GAATCACAGGATATAC-1	Endo	0
	GAATCACAGGTTACCT-1	Endo	0
	GAATCACCATAGGTTC-1	Endo	0
	GAATCACGTAACATAG-1	Endo	0
	GAATCACGTCTACTGA-1	Endo	0
	GAATCACGTTTACACG-1	Endo	0
	GAATCACGTTTAGACC-1	Endo	0
	GAATCGTGTATTGACC-1	Endo	0
	GAATCGTGTCCATAGT-1	Endo	0
	GACACGCGTATACCTG-1	Endo	1.78885
	GACACGCTCGTGCACG-1	Endo	0
	GACACGCTCTCTCAAT-1	Endo	0
	GACAGCCAGCGTCAGA-1	Endo	0
	GACAGCCCAAGAGGTC-1	Endo	0
	GACAGCCCAAGGCCTC-1	Endo	0
	GACATCACAAGCTGCC-1	Endo	0
	GACATCACACTGGAAG-1	Endo	0
	GACATCATCCCGTTCA-1	Endo	1.37832
	GACATCATCTCATAGG-1	Endo	0
	GACCAATAGGTGCAGT-1	Endo	1.45164
	GACCCAGCAGCCGGTT-1	Endo	0
	GACCCAGGTTGTTGAC-1	Endo	1.57697
	GACCCTTAGGAAAGAC-1	Endo	0
	GACCCTTCAAATGAAC-1	Endo	0
	GACCCTTGTCAGCGTC-1	Endo	0
	GACCCTTGTCCAGCCA-1	Endo	0
	GACCCTTGTGCCAAGA-1	Endo	0
	GACCCTTTCGCCAACG-1	Endo	0
	GACCGTGAGTAGCCAG-1	Endo	0
	GACCGTGCACTTGGCG-1	Endo	0
	GACCGTGCATTGCTGA-1	Endo	1.2989
	GACCTTCAGGTTCATC-1	Endo	0
	GACCTTCCAGAAATTG-1	Endo	1.81807
	GACCTTCTCCTTATCA-1	Endo	0
	GACCTTCTCTCTTAAC-1	Endo	0
	GACCTTCTCTGGACTA-1	Endo	0
	GACGTTAAGAAACTAC-1	Endo	0
	GACGTTACAGTCAGTT-1	Endo	0
	GACTATGAGCACCTGC-1	Endo	0
	GACTATGCATTGACAC-1	Endo	1.36233
	GACTATGGTTGGGAAC-1	Endo	0
	GACTATGTCTGCACCT-1	Endo	0
	GACTCTCCAACGACAG-1	Endo	0
	GACTCTCTCGGTGAAG-1	Endo	1.4806
	GACTGATGTGGTATGG-1	Endo	1.80183
	GACTTCCCAAAGCACG-1	Endo	0
	GACTTCCCATTCCTAT-1	Endo	0
	GAGAAATAGACGGTCA-1	Endo	0
	GAGAAATCAGGCGTTC-1	Endo	0
	GAGAAATTCACCTCTG-1	Endo	0
	GAGAAATTCCTTCGAC-1	Endo	0
	GAGAAATTCGGCTCTT-1	Endo	0
	GAGACCCGTTCGGTTA-1	Endo	0
	GAGACCCTCTGTTCAT-1	Endo	0
	GAGACTTAGGTAGTAT-1	Endo	0
	GAGACTTCATAATCGC-1	Endo	0
	GAGACTTTCTCCCATG-1	Endo	0
	GAGACTTTCTTCCGTG-1	Endo	1.55303
	GAGAGGTAGATAACGT-1	Endo	0
	GAGAGGTCACTATGTG-1	Endo	0
	GAGATGGCACGGCTAC-1	Endo	0
	GAGCCTGTCACAAGGG-1	Endo	0
	GAGCTGCAGGTTCAGG-1	Endo	0
	GAGCTGCCAACTGAAA-1	Endo	0
	GAGCTGCGTGACATCT-1	Endo	1.4733
	GAGCTGCGTTGCCATA-1	Endo	0
	GAGCTGCTCCATTGTT-1	Endo	0
	GAGGCAAAGTGTCATC-1	Endo	0
	GAGGCAACAGTTGTCA-1	Endo	0
	GAGGCAACATGACCCG-1	Endo	0
	GAGGCAAGTGAGAACC-1	Endo	0
	GAGGCAATCCACACAA-1	Endo	0
	GAGGCCTAGATAACGT-1	Endo	0.913033
	GAGGCCTCACTTCCTG-1	Endo	0
	GAGGCCTGTGCGAACA-1	Endo	0
	GAGGGATGTCCTATAG-1	Endo	1.86632
	GAGGGATTCCGATGTA-1	Endo	0
	GAGGGTAAGGGTCAAC-1	Endo	0
	GAGGGTAGTTCGGCGT-1	Endo	0
	GAGGGTATCACTGTTT-1	Endo	0
	GAGTCATCATTCTCTA-1	Endo	0
	GAGTCATTCAGTCTTT-1	Endo	0
	GAGTCATTCCGAGTGC-1	Endo	0
	GAGTCTAAGGGAGTGG-1	Endo	2.13698
	GAGTCTACATTAGGCT-1	Endo	0
	GAGTCTATCGTGGCTG-1	Endo	0
	GAGTCTATCTATTGTC-1	Endo	0
	GAGTGAGAGCGTTACT-1	Endo	0
	GAGTGAGAGGGTGAGG-1	Endo	0
	GAGTGAGCAATTGTGC-1	Endo	0
	GAGTGAGCAGACAAGC-1	Endo	0
	GAGTGAGGTCATCTAG-1	Endo	1.64189
	GAGTGTTGTGTTTACG-1	Endo	0
	GAGTTACAGCGTGAGT-1	Endo	0
	GAGTTACAGCTCTGTA-1	Endo	0
	GAGTTACAGGGCCCTT-1	Endo	0
	GAGTTACCATTGTACG-1	Endo	0
	GAGTTACGTCTTGCTC-1	Endo	0
	GAGTTACGTGGGACAT-1	Endo	0
	GAGTTACGTTCAAAGA-1	Endo	0
	GAGTTGTCACGTATAC-1	Endo	0
	GAGTTGTCAGTCCGTG-1	Endo	0
	GAGTTGTTCGGTCAGC-1	Endo	0
	GAGTTTGAGGACAGCT-1	Endo	0
	GAGTTTGCAGGTGTGA-1	Endo	0
	GAGTTTGCAGTGTGGA-1	Endo	0
	GAGTTTGGTGCAGATG-1	Endo	1.69641
	GATAGAAAGCCAGACA-1	Endo	0
	GATAGAACAAAGGCAC-1	Endo	0
	GATAGAACACCCAATA-1	Endo	0
	GATAGAACAGTAGTGG-1	Endo	0
	GATAGAACATCTCGTC-1	Endo	1.34403
	GATAGAATCGAGCCAC-1	Endo	0
	GATAGCTAGCCGGAAT-1	Endo	0
	GATAGCTAGGGAGTTC-1	Endo	0
	GATAGCTTCTAGATCG-1	Endo	0
	GATCACAAGACCTCAT-1	Endo	0
	GATCACAGTAGACACG-1	Endo	0
	GATCACATCGCAAGAG-1	Endo	1.21883
	GATCACATCGCACGGT-1	Endo	0
	GATCAGTCAAGGCGTA-1	Endo	0
	GATCAGTCACATATGC-1	Endo	0
	GATCAGTGTCACTAGT-1	Endo	0
	GATCAGTGTCGTACTA-1	Endo	0
	GATCATGTCTCATGCC-1	Endo	1.34781
	GATCCCTGTCACTTCC-1	Endo	0
	GATCCCTTCGGCTTGG-1	Endo	0
	GATCGTAAGCCAGAGT-1	Endo	0
	GATCGTAAGTCATTGC-1	Endo	0
	GATCGTAAGTGCTAGG-1	Endo	0
	GATCGTAAGTTCCAGT-1	Endo	1.66826
	GATCGTATCACCTCTG-1	Endo	0
	GATGACTCAGACATCT-1	Endo	0
	GATGACTGTCACAATC-1	Endo	1.38211
	GATGAGGCAGATCCAT-1	Endo	0
	GATGAGGGTTCTGACA-1	Endo	1.45327
	GATGAGGTCACATTGG-1	Endo	0
	GATGATCCACCTGTCT-1	Endo	0
	GATGATCCAGTGTACT-1	Endo	0
	GATGATCTCGGTGTAT-1	Endo	0
	GATGCTACAACTCGTA-1	Endo	0
	GATGCTACATACATCG-1	Endo	1.43338
	GATGCTATCAGCGCGT-1	Endo	0
	GATGCTATCTGGCCTT-1	Endo	0
	GATGGAGAGGCCTTCG-1	Endo	0
	GATGGAGGTACTCGAT-1	Endo	0
	GATGGAGGTCTTTCAT-1	Endo	0
	GATGGAGGTGCCCACA-1	Endo	0
	GATGGAGGTTATGGTC-1	Endo	0
	GATGGAGTCCTACCGT-1	Endo	0
	GATGTTGCAAGACTGG-1	Endo	0
	GATGTTGCACAATGCT-1	Endo	0
	GATGTTGCACTTGAGT-1	Endo	0
	GATGTTGGTGTTTGCA-1	Endo	0
	GATGTTGTCGAAGCAG-1	Endo	0
	GATTCGAAGGAATTAC-1	Endo	0
	GATTCGAAGGGACAGG-1	Endo	0
	GATTCGATCTTAGCTT-1	Endo	0
	GATTCTTCAAGCCATT-1	Endo	0
	GATTGGTCACAACGTT-1	Endo	0
	GATTGGTTCAACCTCC-1	Endo	0
	GATTTCTAGCTTACGT-1	Endo	0
	GATTTCTCAACACAAA-1	Endo	0
	GATTTCTCACCGTGGT-1	Endo	0
	GATTTCTGTCGCATGC-1	Endo	0
	GATTTCTGTTCAAAGA-1	Endo	0
	GCAACATCACACGGTC-1	Endo	0
	GCAACATTCACGTCCT-1	Endo	0
	GCAACCGCAGCGAACA-1	Endo	1.54486
	GCAACCGTCTCAACCC-1	Endo	0
	GCACATAAGCTGCCAC-1	Endo	0
	GCACATACAATGGCAG-1	Endo	0
	GCACGGTCAGCTTTGA-1	Endo	0
	GCACGGTCATAGGAGC-1	Endo	0
	GCACGGTCATCGCTGG-1	Endo	0
	GCACGGTGTGCTGCAC-1	Endo	0
	GCACGGTGTTTGAACC-1	Endo	0
	GCACGGTTCCTATTTG-1	Endo	0
	GCACGTGCACGTACTA-1	Endo	0
	GCACGTGCATTACGGT-1	Endo	0
	GCACGTGGTCCTGTTC-1	Endo	1.48165
	GCACGTGGTTAAGGAT-1	Endo	0
	GCACGTGTCACTCTTA-1	Endo	0
	GCACGTGTCCGGCTTT-1	Endo	2.09683
	GCACTAAAGCTTCGTA-1	Endo	0
	GCACTAAAGGGTGAGG-1	Endo	1.38457
	GCACTAACAAAGGCGT-1	Endo	0
	GCACTAACACCGTGGT-1	Endo	0
	GCACTAAGTAGTGCGA-1	Endo	0
	GCACTAAGTCGTGTTA-1	Endo	0
	GCACTAATCGAGTGGA-1	Endo	0
	GCAGCCAGTGTTCCAA-1	Endo	0
	GCAGCCAGTTTGGAGG-1	Endo	0
	GCAGCTGCAATTGAGA-1	Endo	0
	GCAGCTGGTATATGGA-1	Endo	0
	GCAGCTGGTCAAGCCC-1	Endo	0
	GCAGGCTAGGTTACAA-1	Endo	0
	GCAGGCTGTACACGCC-1	Endo	0
	GCAGGCTGTCGTGCCA-1	Endo	0
	GCAGGCTTCATCCTGC-1	Endo	0
	GCAGTTAAGATACAGT-1	Endo	0
	GCAGTTACATTGTGCA-1	Endo	0
	GCAGTTATCTGCGAGC-1	Endo	0
	GCATCTCAGTCTGGAG-1	Endo	0
	GCATCTCCAATAGTCC-1	Endo	0
	GCATCTCGTGTATTGC-1	Endo	0
	GCATCTCGTTTCCATT-1	Endo	0
	GCATCTCTCACCCTCA-1	Endo	0
	GCATGATAGGACAGCT-1	Endo	0
	GCATGATAGGATACAT-1	Endo	1.80395
	GCATGATGTTGAGGAC-1	Endo	0
	GCATGATGTTGTGGCC-1	Endo	0
	GCATTAGAGCTACGTT-1	Endo	0
	GCATTAGAGGGACAGG-1	Endo	0
	GCATTAGCACCAAATC-1	Endo	0
	GCATTAGCAGTGTACT-1	Endo	0
	GCATTAGCATCATTTC-1	Endo	0
	GCATTAGGTCTCAGGC-1	Endo	0
	GCCAACGTCTGTAACG-1	Endo	1.27909
	GCCAGCAAGCAATTAG-1	Endo	0
	GCCAGCACAGAACGCA-1	Endo	1.4021
	GCCAGCACAGCTCCTT-1	Endo	0
	GCCAGCATCGATCCAA-1	Endo	1.62432
	GCCAGGTAGATGCTAA-1	Endo	1.72842
	GCCAGGTGTCTGCAAT-1	Endo	2.15972
	GCCAGGTGTTTCTATC-1	Endo	0
	GCCAGGTTCATCTCTA-1	Endo	1.71821
	GCCAGTGGTCAACACT-1	Endo	0
	GCCAGTGGTCGTCGGT-1	Endo	1.53851
	GCCAGTGGTTACTCAG-1	Endo	1.31701
	GCCATGGAGTATAGGT-1	Endo	0
	GCCATGGCAAAGCGTG-1	Endo	2.02709
	GCCATGGCATTCAGGT-1	Endo	0
	GCCATGGTCTTCGCTG-1	Endo	1.88884
	GCCATTCAGGAAAGAC-1	Endo	0
	GCCATTCCACACGGAA-1	Endo	0
	GCCATTCCATCCTCAC-1	Endo	0
	GCCATTCGTAGTGGCA-1	Endo	1.96237
	GCCATTCTCGAGCACC-1	Endo	2.57088
	GCCCAGACACACTGGC-1	Endo	0
	GCCCAGACACTTCCTG-1	Endo	0
	GCCCAGACATAGATCC-1	Endo	0
	GCCCGAAAGTTCCATG-1	Endo	1.54385
	GCCCGAACAGAGTTGG-1	Endo	0
	GCCCGAAGTATGCTTG-1	Endo	0
	GCCCGAATCATCGCTC-1	Endo	2.44656
	GCCCGAATCCAAAGGG-1	Endo	0
	GCCGATGGTTCGGTCG-1	Endo	0
	GCCGTGAAGCGGATCA-1	Endo	0
	GCCGTGACACGAGGTA-1	Endo	1.41211
	GCCGTGACAGACCAGA-1	Endo	0
	GCCGTGATCATGTCAG-1	Endo	0
	GCCGTGATCTTTCAGT-1	Endo	0
	GCCTGTTAGTCACTGT-1	Endo	0
	GCGAGAAAGCATCTTG-1	Endo	0
	GCGAGAAAGGAAGTCC-1	Endo	1.97083
	GCGAGAAGTCCAGCAC-1	Endo	0
	GCGAGAAGTGTCATTG-1	Endo	0
	GCGATCGAGCCAAGTG-1	Endo	1.61749
	GCGATCGCATCCTAAG-1	Endo	0
	GCGGAAACATAATCCG-1	Endo	0
	GCGGAAACATGTTCGA-1	Endo	2.07126
	GCGGAAAGTAACTTCG-1	Endo	0
	GCGGAAAGTCCGGTGT-1	Endo	0
	GCGGAAAGTGCTCCGA-1	Endo	0
	GCGGAAATCCCGAGGT-1	Endo	0
	GCGGAAATCTCCTGTG-1	Endo	1.14159
	GCGGATCAGGCTTAAA-1	Endo	0
	GCGGATCAGGTGGCTA-1	Endo	1.81527
	GCGGATCAGTGGCAGT-1	Endo	0
	GCGGATCGTATGTCCA-1	Endo	0
	GCGGATCTCGAACGCC-1	Endo	0
	GCGTGCACACCTGCTT-1	Endo	0
	GCGTGCAGTGTTGACT-1	Endo	0
	GCGTTTCCACAGTATC-1	Endo	0
	GCGTTTCCATTATGCG-1	Endo	0
	GCGTTTCGTGTCGATT-1	Endo	0
	GCGTTTCGTTATCCAG-1	Endo	0
[truncated: 8,333 more rows]

## Sheet: h
Extended Data Fig. 3h	Comparison of HK1-GFP and HK1 6CS-GFP uptake by Hepa1-6 cells.
		No. of Cells with GFP in Hepa1-6 per field	No. of Hepa1-6 cells per field	Percent	Percent(%)
	mHK1-GFP,Ctrl	29	114	0.254386	25.4386
		21	93	0.225806	22.5806
		35	122	0.286885	28.6885
	mHK1-GFP,TGF-β	72	97	0.742268	74.2268
		84	118	0.711864	71.1864
		81	135	0.6	60
	mHK1 6CS-GFP,Ctrl	5	107	0.046729	4.6729
		4	88	0.0454545	4.54545
		7	113	0.0619469	6.19469
	mHK1 6CS-GFP,TGF-β	9	93	0.0967742	9.67742
		4	109	0.0366972	3.66972
		5	116	0.0431034	4.31034
		mHK1-GFP,Ctrl	mHK1-GFP,TGF-β	mHK1 6CS-GFP,Ctrl	mHK1 6CS-GFP,TGF-β
		25.4386	74.2268	4.6729	9.67742
		22.5806	71.1864	4.54545	3.66973
		28.6885	60	6.19469	4.31034
	n=	3	3	3	3
	Mean	25.5693	68.4711	5.13768	5.88583
