# Supplementary material for: HK1 from hepatic stellate cell–derived extracellular vesicles promotes progression of hepatocellular carcinoma
Source: Nat Metab. 2022 Oct 3;4(10):1306–21. doi: 10.1038/s42255-022-00642-5 (PMC9584821; doi:10.1038/s42255-022-00642-5)
Supplement: Source Data Extended Data Fig. 4 — Statistical source data. [file 42255_2022_642_MOESM22_ESM.xlsx]

## Sheet: 4a
Extended Data Fig. 4a	Primary HSCs were isolated from Hk1f/f or Hk1f/f;Gfap-Cre mice. The mRNA level of HK1 was detected by qRT-PCR.
		Hk1f/f	Hk1f/f;Gfap-Cre
		1.12779	0.108079
		0.975015	0.145608
		0.897197	0.0836299
	n=	3	3
	Mean	1	0.112439

## Sheet: 4b
Extended Data Fig. 4b	Detection of relative lactate production with or without HK1 KD in LX-2 cells.
		Scramble	HK1 KD
		1.04179	0.699375
		1.0593	0.715155
		0.898912	0.684457
	n=	3	3
	Mean	1	0.699662
	Detection of relative glucose uptake with or without HK1 KD in LX-2 cells.
		Scramble	HK1 KD
		0.996358	0.737436
		1.02913	0.759286
		0.974508	0.715586
	n=	3	3
	Mean	1	0.737436

## Sheet: 4e
Extended Data Fig. 4e	Relative glucose uptake were determined in Hepa1-6 cells after incubation of primary HSC-derived lEVs.
		Ctrl	lEVs	lEVsHK1 KD
		0.998705	1.26295	1.06865
		0.990933	1.27073	1.13472
		1.01036	1.36788	1.08808
	n=	3	3	3
	Mean	1	1.30052	1.09715
	Cell proliferation of Hepa1-6 cells were determined after incubation of primary HSC-derived lEVs.
		Ctrl	lEVs	lEVsHK1 KD
		1.00708	1.37417	1.1228
		0.986998	1.4412	1.10633
		0.965617	1.27506	1.04291
		0.988443	1.38168	1.15227
		1.05186	1.32259	1.09824
	n=	5	5	5
	Mean	1	1.35894	1.10451

## Sheet: 4g
Extended Data Fig. 4g	Weights of HK1 KD Hepa1-6 cell-derived orthotopic xenografts in Hk1f/f and Hk1f/f;Gfap-Cre mice.
		Hk1f/f	Hk1f/f;Gfap-Cre
		0.2545	0.1023
		0.2375	0.1171
		0.1456	0.0608
		0.146	0.0877
		0.0783	0.0605
		0.1334	0.0533
		0.0832	0.0589
		0.0858	0.0562
	n=	8	8
	Mean	0.145538	0.0746

## Sheet: 4h
Extended Data Fig. 4h	The number of Ki67 positive cells per field in sections of tumor samples from Figure 4g
		Hk1f/f	Hk1f/f;Gfap-Cre
		122	38
		178	30
		187	38
		166	38
		135	41
		177	67
		202	61
		135	37
		144	48
		113	36
	n=	10	10
	Mean	155.9	43.4

## Sheet: 4i
Extended Data Fig. 4i	Primary HSCs were isolated from Hk1f/f or Hk1f/f;Lrat-Cre mice. The mRNA levels of Hk1 were detected by qRT-PCR.
		Hk1f/f	Hk1f/f;Lrat-Cre
		1.08245	0.123078
		0.765412	0.190471
		1.15213	0.114836
	n=	3	3
	Mean	1	0.142795

## Sheet: 4j
Extended Data Fig. 4j	Systematic analysis of HK1 expression in HFD/STZ-induced hepatocarcinoma between Hk1f/f mice and Hk1f/f;Gfap-Cre mice.
		HSC/Fibroblast		HCC cell		Macrophage
		Hk1f/f	Hk1f/f;Gfap-Cre	Hk1f/f	Hk1f/f;Gfap-Cre	Hk1f/f	Hk1f/f;Gfap-Cre
		1.08245	0.123078	0.061255	0.109397	0.404527	0.200866
		0.765412	0.190471	0.083677	0.0846492	0.268745	0.357077
		1.15213	0.114836	0.081955	0.0721749	0.296131	0.240533
	n=	3	3	3	3	3	3
	Mean	1	0.142795	0.075629	0.0887403	0.323134	0.266159
