# Supplementary material for: HK1 from hepatic stellate cell–derived extracellular vesicles promotes progression of hepatocellular carcinoma
Source: Nat Metab. 2022 Oct 3;4(10):1306–21. doi: 10.1038/s42255-022-00642-5 (PMC9584821; doi:10.1038/s42255-022-00642-5)
Supplement: Source Data Extended Data Fig. 5 — Statistical source data. [file 42255_2022_642_MOESM24_ESM.xlsx]

## Sheet: 5l
Extended Data Fig. 5l	The mRNA expression of Nur77 were detected in primary HSCs from Nur77f/f or Nur77f/f;Gfap-Cre mice.
		Nur77f/f	Nur77f/f;Gfap-Cre
		1.06118	0.15921
		1.10624	0.0551307
		0.832583	0.0539961
	n=	3	3
	Mean	1	0.0894454

## Sheet: 5m
Extended Data Fig. 5m	Systematic analysis of Nur77 expression in Hepa1-6-induced orthotopic HCC between Nur77f/f mice and Nur77f/f;Gfap-Cre mice.
		HSC/Fibroblast		HCC cell		Macrophage
		Nur77f/f	Nur77f/f;Gfap-Cre	Nur77f/f	Nur77f/f;Gfap-Cre	Nur77f/f	Nur77f/f;Gfap-Cre
		1.22428	0.189281	1.24415	0.953848	0.961225	0.730158
		0.927833	0.161388	1.0462	1.11871	1.295	0.77179
		0.847883	0.110998	0.709643	0.753579	0.743779	1.17795
	n=	3	3	3	3	3	3
	Mean	1	0.153889	1	0.942044	1	0.8933
